# Supplementary material for: Comparison of targeted next-generation sequencing for whole-genome sequencing of Hantaan orthohantavirus in Apodemus agrarius lung tissues
Source: Sci Rep. 2019 Nov 12;9:16631. doi: 10.1038/s41598-019-53043-2 (PMC6851128; doi:10.1038/s41598-019-53043-2)
Supplement: Supplementary file 2 — Supplementary data 1 [file 41598_2019_53043_MOESM2_ESM.xlsx]

## Sheet: Sheet1
Accession No.	Virus	Strain	Segment	Sequence	Gene start
NC_005222	Hantaan virus	76-118	L segment	TAGTAGTAGACTCCCTAAATAACAAACTCTGAAAAGAATGGATAAATATAGAGAAATTCACAATAAGTTGAAGGAGTTTT	1
NC_005222	Hantaan virus	76-118	L segment	CTCCTGGTACATTAACTGCAGTAGAGTGTATAGATTATCTTGATAGACTTTACGCCGTGAGACATGACATTGTAGACCAA	81
NC_005222	Hantaan virus	76-118	L segment	CACCTGATAATTATAAAATTAGTGGAACAACAATTGAGTTTGTTGAGGTTACTGTCACGGCAGATGTTGACAAGGGAATA	321
NC_005222	Hantaan virus	76-118	L segment	GAAGAAATGATGGTGTTGTCCAGTATATGAGGCTAGTTCAAGCTGAGATAAGTTATGTTAGAGAGCACTTGATCAAAACT	561
NC_005222	Hantaan virus	76-118	L segment	AGATTATAAGGGGATGGAACCAATAGGAGCAAATATTGAAGACTTAGTGGACTATTCGAAAGACTGGTTGTCTAGAGCTA	721
NC_005222	Hantaan virus	76-118	L segment	GAAATTTTTCATTTTTTGAAGTTAAAGGTACAGCAGTGTTCGAGTGCTTTAATTCAAATGAGGCCAATCATTGTCAAAGA	801
NC_005222	Hantaan virus	76-118	L segment	TATCCTATGTCCCGAAAGCCTAGAAATTTCCTACTCATACAATGTTCTTTAATCACATCTTATAAACCTGCTACCACATT	881
NC_005222	Hantaan virus	76-118	L segment	GTCAGATCAAATTGATAGTAGAAGGGCCTGTTCATACATTCTAAACTTAATTCCAGATACACCAGCATCCTATCTGATCC	961
NC_005222	Hantaan virus	76-118	L segment	ACTTAATAATCATAAAAGTGGTGAAAAGCATGGTGCACAAATAGAGAGCCTAAATATTGCTAGTCATATTGTACAGTCTG	1201
NC_005222	Hantaan virus	76-118	L segment	ACTAAGCATACTTATGTCGATACAGTGTTAGACAAGTTTTTTCAAAATGAAACCCAGAAGTACCTGATAGATGTGTTGAA	1361
NC_005222	Hantaan virus	76-118	L segment	AGATCTGTGTTTGCAAATCATTTTCTGTTAGCTATATGCCAAAAGATGAAACTCTGTGCCATCTTTGACAATTTACGTTA	1841
NC_005222	Hantaan virus	76-118	L segment	TCTTATACCTGCAGTAACATCATTATACTCTGGGTTTCCATCACTGATAGAAAAATTATTTGAACGTCCATTTAAGTCTT	1921
NC_005222	Hantaan virus	76-118	L segment	AAGGTAAAGTTACTAGGCTTAACAGTTGACCAATCAACTGTTGGTGCAAGTGGAGTTTATCCTTCATTCATGTCACGTAT	2081
NC_005222	Hantaan virus	76-118	L segment	TGAATGAAGAAGCAAAAATTCATCTTGAGACAGTTGAATGGGCACTTAAATTCAGAGAGAAGGAAGAAAAGTATGGGGAA	2241
NC_005222	Hantaan virus	76-118	L segment	TCTCTAGTAGAAAATGGATATATGATGTGGGAGCTGCGAGCAAATGCAGAGTTGGCAGAACAACAATTGTACTGTCAAGA	2321
NC_005222	Hantaan virus	76-118	L segment	TGCTATTGAGTTGGCAGCAATAGAATTAAATAAAGTCTTGGCTACAAAGTCTAGTGTTGTTGCTAATAGTATATTGAGTA	2401
NC_005222	Hantaan virus	76-118	L segment	AGAACTGGGAAGAACCATATTTTAGTCAAACAAGAAATATCAGCCTGAAAGGCATGTCAGGGCAGGTTCAGGAAGATGGC	2481
NC_005222	Hantaan virus	76-118	L segment	AAAAACTGTGTAATTGATGCACTTAAACAAGTTTATAAGACAGATTTTTTTATGTCAAGGAAACTAAGGAATTATATTGA	3041
NC_005222	Hantaan virus	76-118	L segment	CAGCATGGAAAGCCTTGACCCACACATCAAACAGTTTTTAGATTTTTTCCCTGATGGGCACCATGGGGAAGTGAAGGGAA	3121
NC_005222	Hantaan virus	76-118	L segment	AACTTATTCCCTGAGCTTGATTGTTTCTTTGAGTTTGCACATCACTCTGATGATGCATTATTCATTTATGGATACTTGGA	3281
NC_005222	Hantaan virus	76-118	L segment	ACTCTTAGGTTCTCTATCAGACTTACCAGGATTAGGTTATTTTGACGATTTAGCAGCCGCACAAAGTAGGTGTGTTAAGG	3601
NC_005222	Hantaan virus	76-118	L segment	ACAGCGCCAGGCATGGTAAACCACCCTGCAGCATACTTGCAGGTTAAGCATACTGATACACCAATTCCATTGGGAGGAAA	3761
NC_005222	Hantaan virus	76-118	L segment	TGGTGCAATGTCAATAATGGAGTTAGCAACAGCTGGGATTGGGATGTCAGATAAAAATCTATTAAAGCGCGCACTTCTGG	3841
NC_005222	Hantaan virus	76-118	L segment	GATACTCACACAAGAGACAAAAATCAATGCTATATATATTAGGTCTATTCAAGTTTCTGATGAAGTTATCTGATGAAACA	3921
NC_005222	Hantaan virus	76-118	L segment	TTTCAACATGAGAGGTTAGGGCAATTTTCTTTTATCGGGAAAGTACAGTGGAAGATCTTCACTCCAAAATCTGAATTCGA	4001
NC_005222	Hantaan virus	76-118	L segment	GTTTGCTGATATGTACACATCAAAATTTTTAGAGTTATGGAGTAGTCAACATGTAACTTATGATTATATTATTCCGAAGG	4081
NC_005222	Hantaan virus	76-118	L segment	GCAGAGACAATCTTCTCATTTATTTAGTCCGAAAGCTCAATGATCCAAGTATTGTTACAGCAATGACCATGCAGTCACCT	4161
NC_005222	Hantaan virus	76-118	L segment	AGTTCTGGCAGCTGCAAACAGTTTTGCGGAGAATTATAGTGCTACTAGCCAAGATATGGATCTATTTCAAACGTTAACAA	4321
NC_005222	Hantaan virus	76-118	L segment	CAAAGGGCCAAAGTTGCACGAACATTCACAGTCAGAGAAAAGGATCAGATCATACAAAATAGTATTCCTGCTGTCATTGG	4481
NC_005222	Hantaan virus	76-118	L segment	ATGCTCTATAAATCTTCTAAATCAAGGGTAGTCATTGTCCAAGGGAATGTTGAAGGGACAGCTGAGGCTATATGTCGCTA	4721
NC_005222	Hantaan virus	76-118	L segment	CTGGCTAAAATCAATGTCATTGGTAAAGACTATAAGAGTGAAGCCTCATAAAGAAGTCCTTCAAGCAGTTTCTATTTTTA	4801
NC_005222	Hantaan virus	76-118	L segment	TCTTGCAGTTACAAGCGAATAGGCGAGCATATTCAGGTAAGCAATATGATGCATATTGTGTACAAACATATAATGAAGTG	5121
NC_005222	Hantaan virus	76-118	L segment	AAAGGCATATATATTAGAAACATCGATTACACAAAAGCATGTATTGAAGATCATGATGGATGAGGTTTCGAAAGAGTTGA	5281
NC_005222	Hantaan virus	76-118	L segment	TTAAGTGTGGGATGAGATTTAATACAGAACAGGTCCAAGGAGTACGGCACATGGTGTTATTTAAGACAGAGTCTGGATTT	5361
NC_005222	Hantaan virus	76-118	L segment	GAATGGGGAAAACCAAATATTCCATGTATTGTTTATAAGAACTGTGTCCTAAGGACAAGCCTTAGGACTACGCAAGCAAT	5441
NC_005222	Hantaan virus	76-118	L segment	TAACCATAAATTTATGATTACAATAAAGGATGATGGGCTTCGTGCTATTGCACAACATGATGAAGATAGCCCAAGATTCC	5521
NC_005222	Hantaan virus	76-118	L segment	TATTAGCTCATGCATTTCACACAATAAGAGATATTAGGTATCAAGCGGTAGATGCTGTAAGTAATGTATGGTTCATCCAC	5601
NC_005222	Hantaan virus	76-118	L segment	AAAGGAGTAAAACTGTATTTAAATCCCATCATTTCATCTGGTTTACTTGAGAATTTTATGAAGAATCTTCCAGCTGCAAT	5681
NC_005222	Hantaan virus	76-118	L segment	TGTGGATTTTGAGAATATAGATATAGAAGCAGACATTGAACATTTCCTGCAGGATGAAAGTTCATACACAGGAGACCTAT	6001
NC_005222	Hantaan virus	76-118	L segment	TAATCAGCACAGAGGAAACTGAATCAAAGAAAATGAGGGGCATAGTGAAAATACTTGAGCCTGTTAGATTGATTAAAAGC	6081
NC_005222	Hantaan virus	76-118	L segment	TGGGTATCACGTGGGTTATCTATTGAGAAAGTATATAGTCCTGTTAATATTATCTTAATGTCACGGTATATCTCCAAAAC	6161
NC_005222	Hantaan virus	76-118	L segment	ATTTAATTTGAGTACCAAACAGGTCTCATTATTAGATCCATATGATTTAACAGAATTAGAGAGCATTGTCCGAGGATGGG	6241
NC_005222	Hantaan virus	76-118	L segment	GAGAATGTGTTATTGACCAGTTCGAAAGTCTCGATAGAGAGGCTCAGAATATGGTTGTTAATAAAGGAATATGCCCTGAG	6321
NC_005222	Hantaan virus	76-118	L segment	GATGTTATTCCTGATTCATTATTTTCATTTAGGCACACCATGGTACTGTTGAGGAGGTTATTCCCGCAGGATTCTATTTC	6401
NC_005219	Hantaan virus	76-118	M segment	TAGTAGTAGACACCGCAAAAGAAAGCAGTCAATCAGCAACATGGGGATATGGAAGTGGCTAGTGATGGCCAGTTTAGTAT	1
NC_005219	Hantaan virus	76-118	M segment	ATTCATTTGAGACAGTGTCCACTGAAGTTGACTTGAAAGGAACATGTGTTCTAAAACACAAAATGGTGGAAGAATCATAC	321
NC_005219	Hantaan virus	76-118	M segment	AATTCATGCATGCAATATGATGAAAAGCTGTTTGATTGCATTGGGACCATACAGAGTACAGGTGGTTTATGAGAGAAGTT	481
NC_005219	Hantaan virus	76-118	M segment	ACTGTATGACAGGAGTCCTGATTGAAGGGAAATGCTTTGTCCCAGATCAAAGTGTGGTCAGTATTATCAAGCATGGGATC	561
NC_005219	Hantaan virus	76-118	M segment	TTTGATATTGCAAGTGTTCATATTGTATGTTTCTTTGTTGCAGTTAAAGGGAATACTTATAAAATTTTTGAACAGGTTAA	641
NC_005219	Hantaan virus	76-118	M segment	GATCATGATCTGGCTGGAGAAGAAATTGCATCTTATTCTATAGTCGGACCTGCCAATGCAAAAGTTCCTCATAGTGCTAG	881
NC_005219	Hantaan virus	76-118	M segment	ATCATGTGAAGCCTTTTCTGAAGGCGGGATTTTCAACATAACCTCTCCCATGTGCTTAGTGTCAAAACAAAATCGATTCC	1201
NC_005219	Hantaan virus	76-118	M segment	GGTTAACAGAACAGCAAGTGAATTTTGTGTGTCAGCGAGTGGACATGGACATTGTTGTGTACTGCAACGGGCAGAGGAAA	1281
NC_005219	Hantaan virus	76-118	M segment	GTAATATTAACAAAAACTCTAGTTATTGGACAGTGTATATATACTATAACAAGCTTATTCTCATTACTACCTGGAGTAGC	1361
NC_005219	Hantaan virus	76-118	M segment	GATGGGTTCTTATACCAGCAATTACATTTATCATACTAACAGTCCTAAAGTTCATTGCTAATATTTTTCACACAAGTAAT	1521
NC_005219	Hantaan virus	76-118	M segment	CTGCAAGTATGAGTGTGAAACCTATAAAGAATTAAAGGCACACGGGGTATCATGCCCCCAATCTCAATGTCCTTACTGTT	1681
NC_005219	Hantaan virus	76-118	M segment	TTACTCATTGTGAACCCACAGAAGCAGCATTCCAAGCTCATTACAAGGTATGCCAAGTTACTCACAGATTCAGGGATGAT	1761
NC_005219	Hantaan virus	76-118	M segment	CTAAAGAAAACTGTTACTCCTCAAAATTTTACACCAGGATGTTACCGGACACTAAATTTATTTAGATACAAAAGCAGGTG	1841
NC_005219	Hantaan virus	76-118	M segment	CTCCTGTCTGGAATGACAATGCCCATGGGGTAGGTTCTGTTCCTATGCATACAGATTTAGAGCTTGATTTCTCTTTAACA	2001
NC_005219	Hantaan virus	76-118	M segment	TCCAGTTCCAAGTATACATACCGTAGGAAGTTAACAAACCCACTTGAGGAAGCACAATCCATTGACCTACATATTGAAAT	2081
NC_005219	Hantaan virus	76-118	M segment	ACGAGCTGGGGTTGTAATCCATCAGATTGTCCTGGGGTGGGCACAGGCTGTACAGCATGTGGTTTATACCTAGATCAACT	2321
NC_005219	Hantaan virus	76-118	M segment	TCAATTTGGTGACCCAGGAGATATCATGAGTCCAAGAGACAAAGGTTTTTTATGCCCTGAGTTTCCAGGTAGTTTCAGGA	2641
NC_005219	Hantaan virus	76-118	M segment	AGAAATGCAACTTTGCTACTACCCCTATTTGTGAGTATGATGGAAATATGGTCTCAGGTTACAAGAAAGTGATGGCGACA	2721
NC_005219	Hantaan virus	76-118	M segment	ATTGATTCCTTCCAATCTTTTAATACAAGCACTATGCACTTCACTGATGAAAGGATAGAGTGGAAAGACCCTGATGGAAT	2801
NC_005219	Hantaan virus	76-118	M segment	TACAAACATCTTCTATTGAGGGGGCCTGGGGTTCTGGTGTGGGGTTCACATTAACATGTCTGGTATCACTAACAGAATGT	2961
NC_005219	Hantaan virus	76-118	M segment	CCTACCTTTTTGACCTCAATAAAGGCTTGTGATAAGGCTATCTGTTATGGTGCAGAGAGTGTAACATTGACAAGAGGACA	3041
NC_005219	Hantaan virus	76-118	M segment	TGTACTCATTGTCCTCTGTGTATTTCTATTGTTCTCCTTGGTTTTACTAAGCATTCTCTGTCCCGTAAGGAAGCATAAAA	3361
NC_005218	Hantaan virus	76-118	S segment	TAGTAGTAGACTCCCTAAAGAGCTACTAGAACAACGATGGCAACTATGGAGGAATTACAGAGGGAAATCAATGCCCATGA	1
NC_005218	Hantaan virus	76-118	S segment	GAACATTAACTGACCGAGAGGGCGTTGCAGTATCTATCCAGGCAAAAATTGATGAGTTAAAAAGGCAACTGGCAGATAGG	161
NC_005218	Hantaan virus	76-118	S segment	GCTCAGTTATGGTAATGTGCTGGATTTAAACCATTTGGATATTGATGAACCTACAGGACAGACAGCAGACTGGCTGAGCA	321
NC_005218	Hantaan virus	76-118	S segment	ACATCTTTACGTGTCCTTGCCAAATGCACAGTCAAGCATGAAGGCAGAAGAGATTACACCTGGTAGATATAGAACAGCAG	561
NC_005218	Hantaan virus	76-118	S segment	AGGCTATACGCCAGCATGCAGAAGCAGCTGGCTGTAGCATGATTGAAGATATTGAGTCACCATCATCAATATGGGTTTTT	881
NC_005218	Hantaan virus	76-118	S segment	GCTGGAGCACCAGACCGTTGTCCACCAACATGTTTGTTTATAGCAGGTATTGCTGAGCTTGGGGCATTTTTTTCCATCCT	961
NC_005218	Hantaan virus	76-118	S segment	GCAGGACATGCGAAATACAATCATGGCATCTAAGACAGTTGGAACATCTGAGGAGAAGCTACGGAAGAAATCATCATTTT	1041
NC_005218	Hantaan virus	76-118	S segment	ATCAGTCCTACCTCAGAAGGACACAATCAATGGGGATACAACTAGGCCAGAGAATTATTGTGCTCTTCATGGTTGCCTGG	1121
NC_005218	Hantaan virus	76-118	S segment	GGAAAGGAGGCTGTGGACAACTTCCACTTAGGGGATGATATGGATCCTGAGCTAAGGACACTGGCACAGAGCTTGATTGA	1201
NC_005218	Hantaan virus	76-118	S segment	ATATACTACTGAATCATTATCAATCATATTTGCACTATTATTATCAGGGGAATCAGTATATCAGGGCATGGGAACATTTA	1361
NC_005218	Hantaan virus	76-118	S segment	TTTTTGTATATATGGATGTAGATTTCATTTGATCCTTAACTAATCTTGTTTTCTTTCCCTTTCTTTCTGCTTTCTCTGCT	1521
NC_005218	Hantaan virus	76-118	S segment	TACTAACAACAACATTCTACCTCAACACAAAACTACCTCAACTTAACTACCTCATTTGATTGCTCCTTGATTGTCTTTTT	1601
KU207199	Hantaan virus	ROKA14-11	L segment	ACATTTCCTACAAGATGAGAGTTCATACACAGGAGATCTACTGATCAGTACAGAAGAAACTGAATCAAAGAAAATGAGGG	1
KU207199	Hantaan virus	ROKA14-11	L segment	GCATTGTGAAAATACTTGAGCCTGTCAGACTGATTAAAAGCTGGGTATCACGTGGATTATCTATTGAGAAAGTATATAGT	81
KU207199	Hantaan virus	ROKA14-11	L segment	ATGATTAAGCATGATTGGTCTGATAATAAGGATTCAGAAGAAGCAATAGGGAAAGTACTATTATTTGCGGGGGTCCCTTC	161
KU207199	Hantaan virus	ROKA14-11	L segment	AGACATTATAACAGCACTAGAAAAAAAGATAATACCAAATCATCCTACAGGAAAGAGTCTCAAGGCCTTTTTCAAGATGA	241
KU207199	Hantaan virus	ROKA14-11	L segment	AGGCTCAAAGTATGGTTGTCAATAAAGGGATATGTCCTGAGGATGTCATTCCTGATTCATTATTTTCATTTAGGCACACC	321
KU207199	Hantaan virus	ROKA14-11	L segment	AGAGAAAAGAAGCTTAAATATGAGGCAGGCTTAACTTATATTGAACAAGAGTTGCATAAGTTCTTTCTGAAGGGTGAGAT	401
KU207199	Hantaan virus	ROKA14-11	L segment	GTACAAATTTGCTGTAACTGTAGAGGAAATGTCAGATGTACTGGATACAGCCAAGTTCCCAGATTCTCTATCTGTTGACT	434
KU207199	Hantaan virus	ROKA14-11	L segment	TCCACAACCTTATAAAATAACATTTAATGTAGTGGCAGTTCGCACAGATGGCTCCAATATTACTACACAATGGCCCAGTA	481
KU207199	Hantaan virus	ROKA14-11	L segment	GAGGAGAGAGCTGCACTAGAAGCCATGTTTAATCTGAAGTTCAACATAAGCACACACAAAAGCCAGCCATATTACATACC	641
KU207199	Hantaan virus	ROKA14-11	L segment	ATGACATGGCATATAGATACATAAACCTAACAAGAGAGGATATGATCAATTACTATGCCCCACGCATACAATTTAAACAG	1041
KU207199	Hantaan virus	ROKA14-11	L segment	ACACAGAATATAAGAGAGCCAGGAACGTTTAAGTTGACATCAAGTATGCTGAGAGCAGAATCAAAAGCAATGCTAGATTT	1121
KU207199	Hantaan virus	ROKA14-11	L segment	AATCTGTTAGCCTGATTACAAAAATATTGTCTGATTTAGAATTAAATATAACTGAGCCATCAACTCAAGAATATTCCACA	1281
KU207199	Hantaan virus	ROKA14-11	L segment	AAAGACAACAGCATGGCACATAGGTCATCTCATAAGGGATATAACAGAAAGCTTAATTGCTCATTCAGGATTAAAAAGAT	1441
KU207199	Hantaan virus	ROKA14-11	L segment	CAAAGTATTGGTCCTTACACTCATACAATAACGGCAATGTCATATTGTTTATTCTCCCGTCAAAGTCGCTTGAAGTAGCA	1521
KU207199	Hantaan virus	ROKA14-11	L segment	GGTTCCTTTATTAGGTTCATTACAGTTTTTAGAATAGGACCTGGTTTAGTAGATAAAGATAATTTGGATACTATATTAAT	1601
KU207199	Hantaan virus	ROKA14-11	L segment	TGACGGTGACTCTCAGTGGGGGGTATCCAAAGTCATGAGCATTGATTTAAATAGGCTGCTAGCATTAAATATAGCTTTCG	1681
KU207199	Hantaan virus	ROKA14-11	L segment	AAAAGGCTTTAATTGCAACAGCCACATGGTTTCAATACTATACAGAAGACCAAGGGCAGTTCCCATTACAATATGCAATT	1761
KU207199	Hantaan virus	ROKA14-11	L segment	CATTAGAGGTATATATATATTATAATATTAAAAGCTTGTTAGTTGCACTTGCACAAAATAATAAAGCTAGATTCTATTCT	2001
KU207199	Hantaan virus	ROKA14-11	L segment	AGTATACAAACATTACAGGAGCTTAATATCTGAAGTGACAACCTGTTTCTTTTTATTTGAAAAGGGTCTCCATGGAAATA	2161
KU207199	Hantaan virus	ROKA14-11	L segment	TCTTTAGTAGAAAATGGATATATGATGTGGGAATTACGGGAGAATGCTGAGTTAGCTGAACAACAACTGTACTGTCAAGA	2321
KU207199	Hantaan virus	ROKA14-11	L segment	CACTTATCATCATCTGTAACAATTATAGAAGCCATCCGCTATTTATCAAATTCAAGACATAATCCTAGCCTCTTAAAATT	2561
KU207199	Hantaan virus	ROKA14-11	L segment	ATATGAGGAGACAAGAGAGCAAAAAGCAATGGCAAGAATTGTAAGAAAATATCAAAGGACAGAGGCAGATAGGGGCTTTT	2641
KU207199	Hantaan virus	ROKA14-11	L segment	TTATCACAACACTTCCTACTAGATGCAGGCTCGAAATTATTGAGGACTACTATGATGCCATTGCCAAGAATATTTCTGAA	2721
KU207199	Hantaan virus	ROKA14-11	L segment	GAATACATATCATATGGAGGTGAAAAAAAGATTCTTGCAATCCAAGGGGCACTTGAGAAGGCCTTGAGATGGGCGTCAGG	2801
KU207199	Hantaan virus	ROKA14-11	L segment	TGAAAGCTTTATTGAACTTAGTAATCATAAATTCATTAGGATGAAACGTAAACTCATGTATGTTAGTGCAGATGCTACAA	2881
KU207199	Hantaan virus	ROKA14-11	L segment	AGTGGTCACCAGGGGATAATTCAGCAAAGTTCCGAAGGTTTACCTCCATGCTACATAATGGACTCCCTAACAATAAGCTA	2961
KU207199	Hantaan virus	ROKA14-11	L segment	ACTGGCTGCAGGGTAACTTAAATAAGTGTTCTTCGCTTTTCGGTGTTGCAATGTCATTATTATTTAAACAGGTATGGACA	3201
KU207199	Hantaan virus	ROKA14-11	L segment	ACCTGTAGATGATGGGACTGATTGGTTCTTGTTTGTTTCTCAACAGATTCAAGCAGGCCATTTGCACTGGTTTAGTGTAA	3361
KU207199	Hantaan virus	ROKA14-11	L segment	ATACAGAGATGTGGAAGAGTATGTTTAATCTACATGAACATATACTTCTTTTGGGTTCCATTAAGATCTCACCAAAGAAA	3441
KU207199	Hantaan virus	ROKA14-11	L segment	ACTACAGTGTCCCCGACAAATGCTGAATTTTTGTCAACATTTTTTGAGGGTTGTGCTGTATCAATACCATTTGTTAAAAT	3521
KU207199	Hantaan virus	ROKA14-11	L segment	CTCTGGATCTCGGAGCATCACCTCAGGTTGCACAACTAGCTGTAGCATTGTGTACCAGTAAAGTTGAAAGATTATATGGT	3681
KU207199	Hantaan virus	ROKA14-11	L segment	TTGCAGCTCCGATTTAGAATGCAAGCCAAGCAGCACATGAAAGTGTGTAGACTAGATGGAGAATGGGTTACCTTCAGGGA	4241
KU207199	Hantaan virus	ROKA14-11	L segment	GTTGTACATTTTCTAAAGAGTATGCCTGGAAAGATTTCTTGAATGGAATTCACTGTGATGTTATCCCAACAAAGCAGGTT	4401
KU207199	Hantaan virus	ROKA14-11	L segment	TAAAGACAATGAAAGATGGAGTTTATCGTGAACTAGGGTTGGATATATCCATGCCTGATGTTATGAAAAGAATTGCACCT	4641
KU207199	Hantaan virus	ROKA14-11	L segment	ACCGTAAGGAAGATATAGGACAACAGAAAGACTTAGCTGCTCTCAAGTTGTGCATAGAAGTTTGGAGATGGTGTAAAGCA	4881
KU207199	Hantaan virus	ROKA14-11	L segment	AATAGTGCCCCATATAGGGATTGGTTCCAGGCCTTATGGTTCGAGGATAAGACCTTTTCAGAGTGGTTAGATCGGTTCTG	4961
KU207199	Hantaan virus	ROKA14-11	L segment	TAGGGTTGGGGTTCCACCAATTGATCCAGAGATCCAGTGTGCAGCATTAATGATTGCTGATATAAAGGGTGATTATTCAG	5041
KU207199	Hantaan virus	ROKA14-11	L segment	ACAAAGCTTTATGAAGGAGACCTGAGAGTAACATTTAATTTTGGTCTTGACTGTGCCAGGCTTGAGATCTTTTGGGATAA	5201
KU207199	Hantaan virus	ROKA14-11	L segment	CCCTCCTGCTGCTTATTCACTGATCATGAACCGTGCAAAAATATCTGTTGATCTCTTTATGTTTAATGATTTACTTAAGC	5761
KU207199	Hantaan virus	ROKA14-11	L segment	TGATTAACCCTAGGAATACATTGGATCTATCAGGCCTTGAAACGACAGGGGATGGATTCAGTACTGTGAGTTCAATGTCA	5841
KU207199	Hantaan virus	ROKA14-11	L segment	TCAAGCCGATTATGGTCTGAAGAAATGAGCTTAGTGGATGATGATGAAGAGCTTGATGATGAGTTTACAATTGACTTGCA	5918
KU207199	Hantaan virus	ROKA14-11	L segment	CCTGTTAATATTATCTTAATGTCACGATATATCTCTAAAACATTTAATTTGAGTACCAAGCAGGTCTCATTATTGGATCC	6200
KU207199	Hantaan virus	ROKA14-11	L segment	GTATGATTTAACAGAATTAGAGAGCATTGTCCGAGGATGGGGAGAATGTGTTATTGATCAGTTTGAAAATCTTGATAGAG	6280
KU207199	Hantaan virus	ROKA14-11	L segment	ATGGTACTGTTAAGGAGGTTATTTCCACAGGATTCTATTTCCTCCTTCTATTAGGCTTTCTTTCTTTTTCATTTTCCGGA	6440
KU207203	Hantaan virus	ROKA14-11	M segment	GGCCTGTTTTAACACTGAGAAATGTCTATGACATGAAAATTGAGTGCCCCCACACAGTAAGCTTCGGGGAAAATAGTGTG	81
KU207203	Hantaan virus	ROKA14-11	M segment	ATAGGCTATGTGGAATTACCCCCCATGCCATTGGCTGACACAGCACAGCTGGTGCCTGAGAGTTCTTGCAGCATGGATAA	161
KU207203	Hantaan virus	ROKA14-11	M segment	TCACCAATCATTAAATACAATAACAAAATATACCCAAGTTAGTTGGAGAGGAAAGGCTGATCAGTCACAGTCTAGCCAAA	241
KU207203	Hantaan virus	ROKA14-11	M segment	CGCAGTAGAAAATCAATAACCTGTTATGACCTATCATGCAATAGCACTTATTGCAAGCCAACACTATACATGATTGTACC	401
KU207203	Hantaan virus	ROKA14-11	M segment	GAAATCCTTTGAATCAACATGCAATGATACAGAGAATAAAGTACAGGGGTATTATATCTGTATTGTGGGGGGAAACTCTG	721
KU207203	Hantaan virus	ROKA14-11	M segment	CACCAATATATGTTCCAACACTTGATGACTTCAGGTCCATGGAAGCATTCACAGGAATCTTTAGATCACCACATGGAGAA	801
KU207203	Hantaan virus	ROKA14-11	M segment	CTCAGACACATTGAGCCTGATTGCCTTCTCAGGTATACCATCTTATTCTTCCCTTAGCATCCTAACAAGTTCAACAGAAG	961
KU207203	Hantaan virus	ROKA14-11	M segment	CCAAACATGTATTCAGCCCTGGGTTGTTCCCAAAGCTTAATCACACAAATTGTGATAAAGGTGCCATACCACTCATGTGG	1041
KU207203	Hantaan virus	ROKA14-11	M segment	ACTGGGATGATTGATTTACCTGGATATTATGAGGCTATCCACCCCTGTACAGTATTTTGTGTATTATCAGGTCCTGGGGC	1121
KU207203	Hantaan virus	ROKA14-11	M segment	GGTTGACAAAACAGCAAGTGAACTTTGTATGTCAGCGAGTGGACGTGGACATCGTTGTGTACTGCAATGGGCAGAGAAAA	1281
KU207203	Hantaan virus	ROKA14-11	M segment	GTAATATTGACAAAAACTTTAGTTATTGGACAATGTATATACACTATAACAAGTTTATTTTCATTACTGCCTGGGGTAGC	1361
KU207203	Hantaan virus	ROKA14-11	M segment	ACACTCTATTGCTGTTGAATTGTGTGTACCTGGATTCCATGGTTGGGCCACAGCTGCTCTGCTTGTTACATTCTGTTTTG	1441
KU207203	Hantaan virus	ROKA14-11	M segment	CAAGAGAACAGGTTAAAATCAGTACTTAGAAAGATAAAGGAAGAGTTTGAAAAAACAAAAGGCTCGATGGTATGTGATGT	1601
KU207203	Hantaan virus	ROKA14-11	M segment	CTACATCTTTACAATGTGGATATTTCTTCTTGTCCTAGAATCTATACTATGGGCTGCAAGTGCATCAGAGACACCATTGA	1921
KU207203	Hantaan virus	ROKA14-11	M segment	AGAAGAACAAACAATTGGTGTGGACGTACATGCTCTAGGACACTGGTTTGATGGTCGTCTTAACCTTAAAACATCCTTTC	2161
KU207203	Hantaan virus	ROKA14-11	M segment	ACTGTTATGGTGCTTGTACAAAGTATGAATACCCTTGGCATACTGCAAAGTGCCACTATGAAAGGGATTACCAATATGAG	2241
KU207203	Hantaan virus	ROKA14-11	M segment	GAAACCAGTTGGCAGTGCTTATAAAATCATCACAATAAGGTATAGCAGGAGAGTCTGTGTTCAATTCGGGGAGGAAAACC	2401
KU207203	Hantaan virus	ROKA14-11	M segment	TTTGTAAGATAATAGACATGAATGATTGTTTTGTATCTAGGCATGTTAAGGTCTGTATAATTGGTACAGTATCTAAATTC	2481
KU207203	Hantaan virus	ROKA14-11	M segment	TCTCAGGGTGATACATTATTGTTTTTCGGACCACTTGAAGGTGGTGGTCTAATATTTAAACACTGGTGCACATCCACATG	2561
KU207203	Hantaan virus	ROKA14-11	M segment	GCTAAGGGATCATATAAACATCTTAGTAACAAAAGACATCGACTTTGATAACCTTGGTGAAAATCCTTGCAAAATTGGCC	2881
KU207203	Hantaan virus	ROKA14-11	M segment	AAATACAGTCAAGGTGTCAGGAAAAGGTGGCCATAGTGGTTCAACATTTAAGTGTTGCCATGGGGAGGACTGTTCGCAAA	3121
KU207203	Hantaan virus	ROKA14-11	M segment	TTGGACTCCATGCTGCTGCACCTCACCTAGACAAGGTCAATGGGATTTCTGAGATGGAAAATAGCAAAGTATATGATGAT	3201
KU207203	Hantaan virus	ROKA14-11	M segment	GGAGCACCGCAATGTGGGATAAAATGTTGGTTTGTTAAATCAGGGGAATGGATTTCAGGGATATTCAGTGGTAATTGGAT	3281
KU207203	Hantaan virus	ROKA14-11	M segment	AGTCATAGCTAGATGCTGTCACTATCCTGTTATTGTGTATAGCTTTAACATATATACTAATTTTTATATTCCAGTATAAT	3441
KU207203	Hantaan virus	ROKA14-11	M segment	AAAAAATAGTAGCTTTCTAACCACAAAACTTAGATTCTTCTTCTGTATGATGTCTTAACATCTTGCGGAGTCTACTACTA	3537
KU207207	Hantaan virus	ROKA14-11	S segment	GGGTCAACTTGTGATAGCCAGGCAGAAGGTTAGGGATGCAGAAAAACAGTATGAAAAGGATCCAGATGAGTTGAACAAGA	81
KU207207	Hantaan virus	ROKA14-11	S segment	ATTGCAACTGGGAAAAATCTTGGGAAGGAACAAGATCCAACAGGGGTAGAGCCTGGAGACCATCTGAAAGAAAGATCAAT	241
KU207207	Hantaan virus	ROKA14-11	S segment	TTGTTGTCTATCTTACATCCTTTGTCGTCCCGATACTTTTGAAAGCTCTCTATATGTTAACAACAAGGGGGAGGCAAACT	401
KU207207	Hantaan virus	ROKA14-11	S segment	ACCAAGGATAACAAAGGAACTCGGATTCGATTTAAGGATGATAGCTCGTTCGAGGACGTTAATGGTATCCGAAAACCAAA	481
KU207207	Hantaan virus	ROKA14-11	S segment	TCTGTGGACTCTACCCTGCACAGATCAAGGCACGGCAGATGATCAGCCCAGTCATGAGTGTGATTGGTTTCCTGGCATTG	641
KU207207	Hantaan virus	ROKA14-11	S segment	GCAAAGGATTGGAGTGATCGTATTGAACAATGGTTAAGCGAACCTTGCAAGCTCCTTCCAGATACAGCAGCAGTTAGCCT	721
KU207207	Hantaan virus	ROKA14-11	S segment	GGGTGGGAATCATTACTCAGGGGTGGGTCAGTTAATCCGTTGTGGGTGGGTTTAGTTCCAGGCTGCCTTAAGTAGCCTTT	721
KU207207	Hantaan virus	ROKA14-11	S segment	CCTTGGTGGTCCTGCAACAAACAGGGACTACTTACGGCAGCGGCAAGTGGCATTAGGCAATATGGAGACAAAAGAGTCAA	801
KU207207	Hantaan virus	ROKA14-11	S segment	ATCAGTCTTATCTCAGAAGGACACAATCAATGGGGATACAACTGGACCAAAGGATCATTGTGCTCTTTATGGTTGCTTGG	1121
KU207207	Hantaan virus	ROKA14-11	S segment	TGTCAAAGTGAAGGAAATCTCCAATCAAGAGCCTTTAAAACTCTAATTAATGAATGTATTAATCCTTTTATGTGATTATC	1281
KU207207	Hantaan virus	ROKA14-11	S segment	TGGGTGGGTTTAGTTCCAGGCTGCCTTAAGTAGCCTTTTTTTGTATATATGGATGTAGATTTCATTTGATCCTTAATTAA	1483
X56492	Seoul virus	80-39	L segment	TAGTAGTAGACTCCGGAAGAGACAAATCAAAAAAAGATGGAGAAATATAGAGAAATACACAGGGATCTGAAGGAGTTTAC	1
X56492	Seoul virus	80-39	L segment	TATTAACTCATTAACAGCCGTGGAATGCATGGATTACTTGGATAGGCTCTATGCTGTCCGGCATGACATTGTTGACCAGA	81
X56492	Seoul virus	80-39	L segment	TGATAAAACATGAATGGTCAGACAATAAAGACAGCGAGGAGCCAATAAGTAAGGTATTGCTGTTTGCTGGGATACCTAAT	161
X56492	Seoul virus	80-39	L segment	AATGTCATAACAGCATTGGAAAAAAAGGTTATCCCTGATCATCCAAGTGGTAAAACACTGCGGTCTTTTTTTAAGATGAC	241
X56492	Seoul virus	80-39	L segment	ACCTGACAACTATCGAATAACAGGTTCCTTAATCGAGTTTGTGGAGGTAACTGTGACTGCAGATGTAGATAAGGGTATCA	321
X56492	Seoul virus	80-39	L segment	GAGAGAAGAAAATGAAATATGAGCTAGGTCTGAAATATCTAGAGCAAGAACTCATGACATTTTTTCATAGGGGAGAACTA	401
X56492	Seoul virus	80-39	L segment	CGCCGGCTGTTTGGACAGGATTCAGTTTCTACATTCTATTAATCATTCACTTCATTTTCATTTTGCGGAGTCTACTACTA	473
X56492	Seoul virus	80-39	L segment	CAAAACCCTTATAAAATTACATTTAAAGTAGTTGCAGTCCGGACAGATGGATCAAATATTTCAACACAATGGCCCAGTGC	481
X56492	Seoul virus	80-39	L segment	AAGGAATGATGGTGTCGTTCAATACATGAGATTGGTACAGGCAGAAATCAGTTATGTAAGGGAACATTTGGTTAAAACTG	561
X56492	Seoul virus	80-39	L segment	AAGAAAGAGCTGCATTAGAAGCAATGTTTAACTTGAAATTCAACATAAGTTCTCTAAAGACACAGCCTTATTTTATCCCT	641
X56492	Seoul virus	80-39	L segment	GAATATAAAGGGATTGATCTGATTAGACCTGATATAGATGGGTTAGTGAACTATGCCCAAAGCTGGATGTCAAAGACCCA	721
X56492	Seoul virus	80-39	L segment	AGAATTCTCTTTCTTTGAAGTAAAAGGTTCAGCTGTGTTTGATTGTTTTAATGAGAATGAACAAGGGCACATTGTAAAAT	801
X56492	Seoul virus	80-39	L segment	ACCCAATGTCCCGGCACCCGAGGAACTTTTTACTCATCCAATGCACTGTATTAACAGCATACAAACCTGCAACTATACTT	881
X56492	Seoul virus	80-39	L segment	TCTGATCAGCTTGATAGCCGTAGGGCCTGCATTCAATTTTTAAACCTCATCCCAGAAACCCCTGCATCTATTCTTGCACA	961
X56492	Seoul virus	80-39	L segment	TGATATGGCACACAGATACATCAATTTGACTAGAGATGATTTATTAGCATATTATGCACCTAGAATCCAATTTAACCCAA	1041
X56492	Seoul virus	80-39	L segment	CCCAAAATATTAAAGAACCAGGCACCTTTAAATTAACATCAAATATGATGAGGCCTGAGTCAAAGATTATGCTGGATATG	1121
X56492	Seoul virus	80-39	L segment	CTAAGTCAACATGAACCTCGAGAAAATCTGGGGAAGTCAATAGAAAGTTTAAACATCAGTAGTCATATTGTACAGTCAGA	1201
X56492	Seoul virus	80-39	L segment	TTGTGTTAGCCTAATCACAAAAATTTTGTCAGATTTAGAGCTTAATATTTCTGAACCTAGTAGCCATGAGCAGATTACAG	1281
X56492	Seoul virus	80-39	L segment	CTAAACACACACATGTTGATACTGTATTGGATAAATTTTTTCAAAACGAGACTCAGAAGTATCTAATTGATATTCTAAAG	1361
X56492	Seoul virus	80-39	L segment	AAGACCACAGCATGGCATATCGGGCATTTAGTTAGGGATATTACTGAGAGCTTGATTGCACATTCTGGATTGAGGAGGTC	1441
X56492	Seoul virus	80-39	L segment	TAAATATTGGTCAATCCATGCTTATAATAATGGAAGTGTAATATTGTTCATACTCCCTTCAAAATCTCTTGAGGTTGCAG	1521
X56492	Seoul virus	80-39	L segment	GTTCGTTTGTGCGATTTATGACTGCTTTTAAATTAGGTCCTGGGCTAGTTGATAAAGACAATTTGGATTCAATACTTGCA	1601
X56492	Seoul virus	80-39	L segment	GATGGTGATATCTTATGGGGAGTCTCAAAAATTATGAGTCTAGATCTGAACAGGTTACTTGCTTTGAATATAGCTTTTGA	1681
X56492	Seoul virus	80-39	L segment	GAAAGCACTACTTGCAACAGCTACATGGTTCCAATATTACACTGAGGATCAGTCACAATTTCCATTGCAACATTCTATCC	1761
X56492	Seoul virus	80-39	L segment	GGTCAGTATTTGCTTATCATTTTTTGCTTGCTATTTGCCAAAAGATGAAATTATGTGCAATCTTTGACAACCTAAGGTAT	1841
X56492	Seoul virus	80-39	L segment	CTGATACCTGCTGTGACATCTTTGTATTCTGGCTTTCCTTCTTTGGTTGAAAAACTGTTTGAGAGACCTTTTAAAAGTGC	1921
X56492	Seoul virus	80-39	L segment	TTTAGAAGTCTATGTGTATTATAACATCAAAAGTCTGCTTGTCGCACTGGCTCAAAATAATAAGGCTAGATTTTATTCGA	2001
X56492	Seoul virus	80-39	L segment	AAGTTAAACTTCTCGGATTGACTGTTGACCAATCTACAGTTGGTGCAAGCGGTATCTATCCATCCTTTATGTCACGAGTT	2081
X56492	Seoul virus	80-39	L segment	GTTTATAAACATTATAAGAGTTTAATTTCAGAAGTGACAACTTGCTTTTTTCTTTTTGAAAAGGGTTTGCATGGGAATGT	2161
X56492	Seoul virus	80-39	L segment	GAATGAAGAGGCTAAAATACATCTGGAAACTGTGGAATGGGCAACAAAGTTCAAAGAAAAGGAGGATAAGTATGGTGAGA	2241
X56492	Seoul virus	80-39	L segment	TGTTAGTTGAACATGGTTATACAATAGGAGAGCTTGTAGAATCCAGTGAACTAGCAGTCCAACAACTATATTGTCAAGAT	2321
X56492	Seoul virus	80-39	L segment	GCAGTTGAGCTGGCTGCCAATGAATTGAACCGAGTTCTTATCGCAAAGTCTCAGGTGGTTGCTAATAGTATCTTAAATAA	2401
X56492	Seoul virus	80-39	L segment	GTATTGGGAAGAGCCATATTTTAGCCAAACAAGGAATATTAGTTTAAAAGGCATGTCAGGCCAAGTACAAGAGGATGGAC	2481
X56492	Seoul virus	80-39	L segment	ATTTGTCGTCATCCACTACAATAATTGAAGCTATAAGATATCTGTCTAATTCAAGGAACAATCCTAACGTTCTTCAACTA	2561
X56492	Seoul virus	80-39	L segment	TATGAAGAAACTAGACATCAGAAGGCACAAGCTAGAATTGTGAGGAAGTTTCAGAGGACAGAAGCTGATCGAGGTTTTTT	2641
X56492	Seoul virus	80-39	L segment	CATTACGACACTACCAACAAGATGTCGTCTTGAGATTATTGAGGACTATTATGATGCAATATCAAAAAACGTAGCAGAGG	2721
X56492	Seoul virus	80-39	L segment	AATATATCTCATATGGTGGAGAAAGGAAAATTCTCTGTATCCAGGCGGCCCTTGAAAAAGCTCTCCGCTGGGCATCTGGA	2801
X56492	Seoul virus	80-39	L segment	GAGAGCTTTATTGAGCTCAGCAACGGGAAATTTATAAGGATGAAGAGAAAACTTATGTATGTCAGTGCTGATGCCACTAA	2881
X56492	Seoul virus	80-39	L segment	ATGGTCTCCAGGTGATAATTCAGCAAAATTCAGGCGATTCACTGCTGCCCTTCATAATGGACTGCCTGATGACAGGTTGA	2961
X56492	Seoul virus	80-39	L segment	AAAACTGTGTCATTGATGCCTTGCGCCATGTATATAAGACTGACTTTTATATGTCTAGAAAACTTAGACACTATATTGAT	3041
X56492	Seoul virus	80-39	L segment	TCTATGGATACTTATGAACCTCATGTCAGAGACTTTTTAAATTTCTTTCCAGACGGGCATCATGGAGAGGTACGAGGCAA	3121
X56492	Seoul virus	80-39	L segment	TTGGTTGCAGGGTAACTTGAACAAGTGTTCATCATTGTTTGGTGTGGCAATGTCCTTATTATTTAAAGAAATTTGGACAA	3201
X56492	Seoul virus	80-39	L segment	GGTTATTTCCAGAATTAGACTGCTTTTTTGAATTTGCTCATCATTCAGATGATGCACTTTTCATATATGGCTACTTAGAA	3281
X56492	Seoul virus	80-39	L segment	CCAGCTGATGACGGGACTGATTGGTTCTTATTTGTATCCCAGCAGATTCAAGCCGGAAAATTGCATTGGTTTAATGTAAA	3361
X56492	Seoul virus	80-39	L segment	TACAGAGATGTGGAAAAGTATGTTTAATCTGCATGAACACATTCTTCTGTTAGGATCAATTAAAATATCCCCAAAGAAGA	3441
X56492	Seoul virus	80-39	L segment	CTTCTTGGCTCACTATCTGACCTACCAGGTCTTGGCTATTTCGATGATCTTGCTGCTGCCCAGACGAGGTGCGTCAAAGC	3601
X56492	Seoul virus	80-39	L segment	AATGGATTTAGGAGCATCACCTCAAATCTCACAACTTGCAGTCTCACTTAGTACGAGTAAGGTTGAGAGATTATATGGGA	3681
X56492	Seoul virus	80-39	L segment	CATCAATAGGCATGGTTAATTATCCTGGCACATATTTAAGGACAAAACACTCTGAAACTCCAATTCCACTGGGAGGAAGT	3761
X56492	Seoul virus	80-39	L segment	GGTGCAATGTCAATAATGGAACTTTCAACAGCCGGTATAGGTATGTCTGACAAAAATTTACTGAAACAAGCACTTATTGG	3841
X56492	Seoul virus	80-39	L segment	TTATATGCATAAACACCAAAAGCAAATGAGTTACATCTTGGGGCTCTTCAAGTTTTTAATGGATCTCTCTGGTGAGACAT	3921
X56492	Seoul virus	80-39	L segment	TTCAGCATGAAAGGCTAGGCCAGTTTTCATTTATAGGAAAAGTTCAATGGAAGATATTCACACCCAAATCAGAGTTTGAA	4001
X56492	Seoul virus	80-39	L segment	TTCTCTGACATGTATTCTCAGAAGTTTTTAAAGGTTTGGAGTGAACAGCATCCTACATATGATTACATTATTCCTAAAGG	4081
X56492	Seoul virus	80-39	L segment	TCGTGATAATCTTCTTATTTATCTTGTGAGAAAATTGAATGACCCAAGCATTATAACAGCTATGACTATGCAATCACCTT	4161
X56492	Seoul virus	80-39	L segment	TACAACTCAGATTTAGGATGCAAGCAAAACAACATATGAAGGTTTGCAGACTAGATGGGGACTGGGTAACATTTAGAGAG	4241
X56492	Seoul virus	80-39	L segment	GTACTTGCAGCAGCAAACAGTTTTGCTGAGAGCTATGAACCTAGTCAAAATGATATTGATTTATTTCAAACATTGACTAG	4321
X56492	Seoul virus	80-39	L segment	CTGCACATTTTCTAAAGAGTATGCATGGAAAGATTTTTTGAATAATGTACACTGTGATGTGATACCAACAAAGCAAGTAC	4401
X56492	Seoul virus	80-39	L segment	AACGTGCAAAAGTTGCACGTACATTCACAGTGAGAGAAAAGGACCGAATTATTCAAAACAGCATTCCAGCTGTTATTGGT	4481
X56492	Seoul virus	80-39	L segment	TACAAGTTTGCAGTAACAGTTGATGAAATGTCTGATGTGCTAGACACAGCAAAGTTCCCAGATTCTCTGGCAGTTGACCT	4561
X56492	Seoul virus	80-39	L segment	AAAGACAATGAAAGATGGAGTCTATAGGGAATTGGGTTTAGATATCTCTTCCCCAGATGTTATGAAGAAAGTGGCACCTA	4641
X56492	Seoul virus	80-39	L segment	TGTTGTATAAGAGTGCAAAATCACGGGTTGTCATTGTCCAGGGGAATGTGGAAGGAACTGCAGAGGCAATCTGTGCATAC	4721
X56492	Seoul virus	80-39	L segment	TGGTTAAGGAATATGTCATTGATTAAGACAATTAAAGTTAAACCCCATAAAGAAGTGCTCCAGGCTGTATCCATATTTAA	4801
X56492	Seoul virus	80-39	L segment	TAGAAAAGAAGATATCGGTCAACAGAAGGATTTGTCAGCACTAAAGTTATGTATTGAAGTTTGGAGGTGGGCAAAAGCAA	4881
X56492	Seoul virus	80-39	L segment	ATAATGCACCATATAGGGACTGGTTCCATGCATTATGGTTTGAAGACAAAACATTTTCAGAGTGGCTAGATAGATTTATC	4961
X56492	Seoul virus	80-39	L segment	AGAGTAGGTGTGCCTCCTATTGATCCAGAAATTCAGTGTGCAGCATTGATGATTGCAGATGTCAAAGGTGACAGGTCAGT	5041
X56492	Seoul virus	80-39	L segment	GTTACAACTCCAAGCCAATAGAAGAGCATATTCAGGGAAACAATATGATGCATATTGTGTACAGACTTATAATGAAGAGA	5121
X56492	Seoul virus	80-39	L segment	CAAAGCTTTATGAAGGGGATCTAAGAGTAACCTTCAATTTTGGATTAGATTGTGCACGGCTTGAGATATTTTGGGATAAA	5201
X56492	Seoul virus	80-39	L segment	AAAACTTATATTCTTGAGACATCCATCACACAGAAACATGTTTTAAAAATCATGATGGAGGAGGTTTCGAAAGAGCTAGT	5281
X56492	Seoul virus	80-39	L segment	TAGGTGTGGGATGCGATTTAATACTGAGCAAGTTAATGGTGTAAAGCACCTTGTGTTGTTCAAGACGGATTCAGGTTTTG	5361
X56492	Seoul virus	80-39	L segment	AATGGGGTAAGCCTAATATTCCATGTATTGTATACAAAAACTGTGCATTGAGGACAGGCTTGAGGACAAACCAGGCTATC	5441
X56492	Seoul virus	80-39	L segment	AACCATAAGTTTATGATCACAATTAAGGATGATGGTCTCAGGGCAATTGCACAGTATGATGAAGATAGCCCACGGTTTCT	5521
X56492	Seoul virus	80-39	L segment	TTTAGCACATGCTTTCCATACTATCCGTGATGTTCGCTATCAAGCAGTTGATGCAGTAAGTAATGTGTGGTTCACACATA	5601
X56492	Seoul virus	80-39	L segment	AGGGGATAAAGCTATACTTGAACCCGATCATTTCATCAGGACTGCTAGAGTACTTTATGAAAAATATACCTGCTGCTATT	5681
X56492	Seoul virus	80-39	L segment	CCACCAGCTGCTTATTCATTAATAATGAATCGTGCAAAAATTTCTGTGGACCTTTTTATGTTTAATGACTTACTTAGACT	5761
X56492	Seoul virus	80-39	L segment	AATAAACCCAGGTAACACACTTGACTTGTCTGGTCTTGAAATAACAGGTGAGGGTTATAGTACAGTAAATAGTCTTTCTA	5841
X56492	Seoul virus	80-39	L segment	GTTCACAATAGACCTACAGGATGTAGATTTTGAAAATATTGATATAGAAGCTGATGTAGAGCATTTCTTACAGGATGAGA	5979
X56492	Seoul virus	80-39	L segment	GTGCTTATACAGGTGATCTATTGATTATGTCAGAAGAAACAGAAGTAAAAAAGATGAGAGGGATAATTAAGCTTTTAGAA	6059
X56492	Seoul virus	80-39	L segment	CCTGTAAAGTTAATAAAGAGCTGGGTTTCAAGGGGATTGTCTATTGAAAAGGTATACAACCCAGTTAACATCATACTAAT	6139
X56492	Seoul virus	80-39	L segment	GACTAGGTATATATCAAAAAACTTTAACTTTTCAGGCAAGCAGGTATCCTTATTAGACCCATATGATTTAACTGAGCTTG	6219
X56492	Seoul virus	80-39	L segment	AGAGTATTGTTAAGGGATGGGGTGAGTCTGTTGTGGATCAGTTTGATTCCCTTGACTTAGAAGCCCAGAATCTAGTTCAA	6299
X56492	Seoul virus	80-39	L segment	AAGCAGGGTATTGTACCTGAGGATGTGATTCCAGACTCGTTGTTTTCCTTTAGACATACTATGGTCCTATTACGCCGGCT	6379
S47716	Seoul virus	80-39	M segment	TAGTAGTAGACTCCGCAAGAAACAGCAGTTAAATAACAGCAGGATCATGTGGAGTTTGCTATTACTGGCCGCTTTAGTTG	1
S47716	Seoul virus	80-39	M segment	GCCAAGGCTTTGCATTAAAAAATGTGTTTGACATGAGAATTCAGTGCCCCCACTCAGTCAAATTTGGGGAAACAAGTGTG	81
S47716	Seoul virus	80-39	M segment	TCAGGCTACACAGAACTGCCCCCACTCTCATTACAGGAGGCAGAACAGCTGGTGCCAGAGAGCTCATGCAACATGGACAA	161
S47716	Seoul virus	80-39	M segment	CCACCAATCACTCTCAACAATAAATAAATTAACCAAGGTCATATGGCGGAAAAAGGCAAATCAGGAATCAGCAAACCAGA	241
S47716	Seoul virus	80-39	M segment	ATTCATTTGAACTTATGGAGAGTGAAGTCAGCTTTAAAGGGTTGTGTATGTTAAAGCATAGAATGGTTGAAGAATCCTAC	321
S47716	Seoul virus	80-39	M segment	AGAAATAGGAGATCAGTAATCTGTTATGATCTAGCCTGTAATAGTACATTCTGTAAGCCAACTGTCTACATGATTGTTCC	401
S47716	Seoul virus	80-39	M segment	TATACATGCATGCAACATGATGAAAAGCTGTTTGATTGGTCTTGGTCCTTACAGAGTCCAGGTCGTTTATGAAAGGACAT	481
S47716	Seoul virus	80-39	M segment	ACTGCACTACGGGTATATTGACAGAAGGAAAATGCTTTGTTCCTGACAAGGCTGTCGTCAGTGCATTGAAGAGAGGCATG	561
S47716	Seoul virus	80-39	M segment	TACGCCATAGCAAGCATAGAGACAATCTGCTTTTTTATTCATCAGAAAGGGAATACATATAAGATAGTGACTGCCATCAC	641
S47716	Seoul virus	80-39	M segment	ATCGGCAATGGGCTCCAAATGTAATAATACAGATACTAAAGTTCAAGGGTATTATATCTGTATTATTGGTGGGAACTCTG	721
S47716	Seoul virus	80-39	M segment	CCCCCGTATATGCCCCTGCTGGTGAAGACTTTAGGGCAATGGAGGTTTTTTCCGGGATTATTACATCACCGCATGGAGAA	801
S47716	Seoul virus	80-39	M segment	GACCATGATCTCCCTGGCGAAGAAATTGCAACATACCAGATTTCAGGGCAGATAGAGGCAAAAATCCCTCATACAGTGAG	881
S47716	Seoul virus	80-39	M segment	CTCCAAGAACTTAAAATTGACTGCTTTTGCAGGTATTCCATCATACTCATCAACCAGTATATTGACTGCTTCAGAAGATG	961
S47716	Seoul virus	80-39	M segment	GTCGTTTCATATTTAGTCCTGGTCTATTTCCTAACCTAAATCAGTCAGTCTGTGACAACAATGCACTCCCTTTAATCTGG	1041
S47716	Seoul virus	80-39	M segment	AGGGGCCTAATTGATTTAACAGGATACTATGAGGCAGTCCACCCTTGCAATGTATTCTGTGTCTTATCAGGACCAGGTGC	1121
S47716	Seoul virus	80-39	M segment	TTCATGTGAAGCCTTTTCAGAAGGAGGTATTTTCAATATTACTTCCCCAATGTGTCTTGTGTCCAAGCAAAATAGGTTTA	1201
S47716	Seoul virus	80-39	M segment	GAGCAGCTGAGCAGCAGATCAGCTTTGTTTGCCAAAGGGTTGATATGGATATTATAGTGTACTGTAATGGTCAGAAAAAG	1281
S47716	Seoul virus	80-39	M segment	ACAATCCTAACAAAAACATTAGTTATAGGCCAATGCATTTATACTATTACAAGTCTCTTTTCACTGTTACCAGGGGTTGC	1361
S47716	Seoul virus	80-39	M segment	CCATTCTATTGCTATTGAGTTGTGTGTTCCAGGATTTCATGGCTGGGCCACAGCTGCACTTTTGATCACATTCTGCTTTG	1441
S47716	Seoul virus	80-39	M segment	GCTGGGTATTGATTCCTGCATGTACATTAGCTATTCTTTTAGTTCTTAAGTTTTTTGCAAATATCCTCCACACAAGCAAT	1521
S47716	Seoul virus	80-39	M segment	CAAGAGAACCGATTCAAAGCCATTCTACGGAAAATAAAGGAGGAGTTTGAAAAAACAAAGGGTTCCATGGTTTGTGAGAT	1601
S47716	Seoul virus	80-39	M segment	CTGTAAGTACGAGTGTGAAACATTAAAGGAATTGAAGGCACATAATCTATCATGTGTTCAAGGGGAATGCCCATATTGCT	1681
S47716	Seoul virus	80-39	M segment	TTACCCACTGTGAACCGACAGAAACTGCAATTCAGGCACATTACAAAGTTTGTCAAGCCACCCACCGATTCAGAGAAGAT	1761
S47716	Seoul virus	80-39	M segment	TTAAAAAAGACTGTGACTCCTCAAAATATTGGGCCTGGTTGTTACCGAACATTAAATCTTTTTAGGTATAAAAGTAGGTG	1841
S47716	Seoul virus	80-39	M segment	TTATATTCTGACAATGTGGACTCTTCTTCTCATTATTGAATCCATTCTCTGGGCAGCAAGTGCAGCAGAAATCCCCCTTG	1921
S47716	Seoul virus	80-39	M segment	TCCCTCTCTGGACAGATAATGCTCATGGTGTTGGGAGTGTTCCTATGCATACAGACCTTGAATTAGACTTTTCTTTGCCA	2001
S47716	Seoul virus	80-39	M segment	TCTAGTTCTAGGTACACATATAAAAGACATCTCACAAACCCAGTTAATGACCAACAGAGTGTCTCATTGCACATAGAAAT	2081
S47716	Seoul virus	80-39	M segment	TGAAAGTCAAGGCATTGGTGCTGATGTCCATCATCTTGGACATTGGTATGATGCAAGATTGAATTTAAAAACCTCATTTC	2161
S47716	Seoul virus	80-39	M segment	ATTGTTATGGTGCCTGCACAAAATATCAATATCCATGGCACACTGCAAAATGCCATTTTGAGAAAGATTATGAGTATGAA	2241
S47716	Seoul virus	80-39	M segment	AATAGCTGGGCATGCAACCCCCCAGATTGCCCAGGGGTTGGTACAGGTTGTACTGCTTGTGGGTTATATCTCGATCAATT	2321
S47716	Seoul virus	80-39	M segment	GAAGCCGGTAGGAACAGCCTTTAAAATTATAAGTGTAAGATACAGTAGAAAAGTGTGCGTGCAGTTTGGTGAAGAGTACC	2401
S47716	Seoul virus	80-39	M segment	TTTGTAAAACAATTGATATGAACGATTGCTTTGTGACTAGGCATGCCAAAATATGTATAATTGGGACTGTATCTAAGTTT	2481
S47716	Seoul virus	80-39	M segment	TCTCAAGGTGACACTCTACTATTTCTGGGGCCCATGGAAGGAGGTGGTATAATCTTTAAACACTGGTGCACGTCTACCTG	2561
S47716	Seoul virus	80-39	M segment	TCACTTTGGAGACCCTGGTGATGTCATGGGTCCAAAGGATAAACCATTTATTTGCCCTGAATTCCCAGGGCAATTCAGGA	2641
S47716	Seoul virus	80-39	M segment	AAAAATGTAACTTTGCCACAACTCCAGTTTGTGAATATGATGGGAATATTATCTCAGGCTATAAGAAAGTTCTTGCAACA	2721
S47716	Seoul virus	80-39	M segment	ATTGATTCTTTCCAATCATTTAACACAAGCAATATACACTTCACTGATGAGAGAATTGAATGGAGAGACCCTGATGGTAT	2801
S47716	Seoul virus	80-39	M segment	AAATTTGGCTGAGAATCCTTGTAAAGTAGGGCTCCAGGCAGCAAACATAGAAGGTGCCTGGGGTTCAGGTGTCGGGTTTA	2929
S47716	Seoul virus	80-39	M segment	CACTCACATGCCAGGTGTCTCTCACAGAATGCCCAACATTTCTCACGTCAATAAGGGCCTGTGACATGGCAATTTGTTAT	3009
S47716	Seoul virus	80-39	M segment	GGTGCAGAAAGTGTGACACTCTCACGAGGACAAAATACTGTCAAAATTACCGGGAAAGGTGGCCATAGTGGTTCCTCATT	3089
S47716	Seoul virus	80-39	M segment	TAAGTGCTGTCATGGGAAAGAATGTTCATTAACTGGCCTCCAAGCCAGTGCACCACATTTAGATAAGGTAAATGGAATCT	3169
S47716	Seoul virus	80-39	M segment	CTGAGTTAGAAAATGAGAAAGTTTATGATGATGGTGCACCTGAATGTGGCATTACTTGTTGGTTTAAAAAATCAGGTGAA	3249
S47716	Seoul virus	80-39	M segment	TGGGTTATGGGTATAATCAATGGGAACTGGGTTGTCCTAATTGTCTTGTGTGTCCTGCTGCTCTTTTCTCTTATCCTGTT	3339
S47716	Seoul virus	80-39	M segment	GAGCATCCTGTGTCCTGTTAGAAAGCATAAAAAATCATAAATCCTGCTTATTAATCTTCATAGCATGTATCGAGTTTTAA	3409
S47716	Seoul virus	80-39	M segment	ACACTTTACCATTAAAAACTTAACCTGGCTCTAATATCTGATAACTAACTTTCATTTTTATTTTTATATGGATTAATTAC	3489
S47716	Seoul virus	80-39	M segment	TAAAAAAAATACTCTCTTCTATCTCCCAATCTTTTATTGATTCACCGGGGTGTTGTCTTGACATCTTGCGGAGTCTACTA	3569
AY273791	Seoul virus	80-39	S segment	TAGTAGTAGACTCCCTAAAGAGCTACTCCACTAACAAGAGAAATGGCAACTATGGAGGAAATCCAGAGAGAAATCAGTGC	1
AY273791	Seoul virus	80-39	S segment	TCACGAGGGGCAGCTTGTGATAGCACGCCAGAAGGTCAAGGATGCAGAAAAGCAGTATGAGAAGGATCCTGATGACTTAA	81
AY273791	Seoul virus	80-39	S segment	ACAAGAGGGCACTGCATGATCGGGAGAGTGTCGCAGCTTCAATACAATCAAAAATTGATGAACTGAAGCGCCAACTTGCC	161
AY273791	Seoul virus	80-39	S segment	GACAGGATTGCAGCAGGGAAGAACATCGGGCAAGACCGGGATCCTACAGGGGTAGAGCCGGGTGATCATCTCAAGGAAAG	241
AY273791	Seoul virus	80-39	S segment	ATCAGCACTAAGCTACGGGAATACACTGGACCTGAATAGTCTTGACATTGATGAACCTACAGGACAAACAGCTGATTGGC	321
AY273791	Seoul virus	80-39	S segment	TGACTATAATTGTCTATCTAACATCATTCGTGGTCCCGATCATCTTGAAGGCACTGTACATGTTAACAACAAGAGGTAGG	401
AY273791	Seoul virus	80-39	S segment	CAGACTTCAAAGGACAACAAGGGGATGAGGATCAGATTCAAGGATGACAGCTCATATGAGGATGTCAATGGGATCAGAAA	481
AY273791	Seoul virus	80-39	S segment	GCCTAAACATCTGTATGTGTCAATGCCAAACGCCCAATCCAGTATGAAGGCTGAAGAGATAACACCAGGAAGATTCCGCA	561
AY273791	Seoul virus	80-39	S segment	CTGCAGTATGTGGGCTATATCCTGCACAGATAAAGGCAAGGAATATGGTAAGCCCTGTCATGAGTGTAGTTGGGTTTTTG	641
AY273791	Seoul virus	80-39	S segment	GCACTAGCAAAAGACTGGACATCTAGAATTGAAGAATGGCTTGGCGCACCCTGCAAGTTCATGGCAGAGTCTCCTATTGC	721
AY273791	Seoul virus	80-39	S segment	TGGGAGTTTATCTGGGAATCCTGTGAATCGTGACTATATCAGACAAAGACAAGGTGCACTTGCAGGGATGGAGCCAAAGG	801
AY273791	Seoul virus	80-39	S segment	AATTTCAAGCCCTCAGGCAACATTCAAAGGATGCTGGATGTACACTAGTTGAACATATTGAGTCACCATCGTCAATATGG	881
AY273791	Seoul virus	80-39	S segment	GTGTTTGCTGGGGCCCCTGATAGGTGTCCACCAACATGCTTGTTTGTTGGAGGGATGGCTGAGTTAGGTGCCTTCTTTTC	961
AY273791	Seoul virus	80-39	S segment	TATACTTCAGGATATGAGGAACACAATCATGGCTTCAAAAACTGTGGGCACAGCTGATGAAAAGCTTCGAAAGAAATCAT	1041
AY273791	Seoul virus	80-39	S segment	CATTCTATCAATCATACCTCAGACGCACACAATCAATGGGAATACAACTGGACCAGAGGATAATTGTTATGTTTATGGTT	1121
AY273791	Seoul virus	80-39	S segment	GCCTGGGGAAAGGAGGCAGTGGACAACTTCCATCTCGGTGATGACATGGATCCAGAGCTTCGTAGCCTGGCTCAGATCTT	1201
AY273791	Seoul virus	80-39	S segment	GATTGACCAGAAAGTGAAGGAAATCTCGAACCAGGAGCCTATGAAATTATAAGCACATAAATATGTAATCAATACTAACT	1281
AY273791	Seoul virus	80-39	S segment	ATAGGTTAAGAAATACTAATCATTAGTTAATAAGAATACAGATTTATTGAATAATCATATTAAATAATTAGGTAAGTTAA	1361
AY273791	Seoul virus	80-39	S segment	ATATTATTTAGTTAAGTTAGCTAATTGATTTATATGATTATCACAATTGAATGTAATCATAAGCACAATCACTGCCATGT	1441
AY273791	Seoul virus	80-39	S segment	ATAATCACGGGTATACGGGTGGTTTTCATATGGGGAACAGGGTGGGCTTAGGGCCAGGTCACCTTAAGTGACCTTTTTTT	1521
AY273791	Seoul virus	80-39	S segment	GTATATATGGATGTAGATTTCAATTGATCGAATACTAATCCTACTGTCCTCTTTTCTTTTCCTTTCTCCTTCTTTACTAA	1601
AY273791	Seoul virus	80-39	S segment	ACTACCTCACAACCTTCTACCTCAATATATACTACCTCATTAAGTTGTTTCCTTTTGTCTTTTTAGGGAGTCTACTACTA	1690
NC_018136	Severe fever with thrombocytopenia syndrome virus	HB29	L segment	ACACAGAGACGCCCAGATGAACTTGGAAGTGCTTTGTGGTAGGATAAACGTGGAGAATGGGCTGTCTCTTGGAGAACCAG	1
NC_018136	Severe fever with thrombocytopenia syndrome virus	HB29	L segment	GCCTGTACGACCAAATCTACGATAGGCCAGGGCTTCCAGACCTAGATGTGACTGTCGATGCCACTGGTGTTACAGTGGAC	81
NC_018136	Severe fever with thrombocytopenia syndrome virus	HB29	L segment	ATAGGGGCTGTGCCAGACTCAGCATCACAATTGGGCTCATCAATCAACGCTGGGTTGATCACAATCCAGCTCTCAGAGGC	161
NC_018136	Severe fever with thrombocytopenia syndrome virus	HB29	L segment	ATATAAGATCAATCATGACTTCACGTTTTCTGGCCTGTCAAAGACAACAGACCGACGCCTCTCAGAGGTATTCCCCATTA	241
NC_018136	Severe fever with thrombocytopenia syndrome virus	HB29	L segment	CCCATGATGGTTCTGATGGGATGACCCCTGATGTGATTCACACAAGATTGGATGGAACCATTGTGGTGGTTGAATTTTCA	321
NC_018136	Severe fever with thrombocytopenia syndrome virus	HB29	L segment	ACCACTAGGAGCCATAACATTGGGGGCCTGGAGGCAGCATATAGGACAAAGATAGAAAAATATAGGGACCCAATCTCAAG	401
NC_018136	Severe fever with thrombocytopenia syndrome virus	HB29	L segment	ACGTGTTGATATCATGGAGAACCCGAGGGTCTTCTTTGGCGTAATTGTAGTCTCGTCAGGAGGGGTTCTGTCCAACATGC	481
NC_018136	Severe fever with thrombocytopenia syndrome virus	HB29	L segment	CCCTGACTCAGGATGAGGCAGAGGAGCTCATGTACAGGTTCTGCATAGCCAATGAGATCTACACTAAGGCTAGATCTATG	561
NC_018136	Severe fever with thrombocytopenia syndrome virus	HB29	L segment	GATGCAGACATTGAGCTACAGAAGAGTGAAGAAGAGCTTGAGGCTATTAGTAGGGCACTATCATTCTTCAGTCTGTTTGA	641
NC_018136	Severe fever with thrombocytopenia syndrome virus	HB29	L segment	GCCTAACATTGAAAGAGTGGAGGGAACATTCCCCAATTCTGAAATCGAGATGCTGGAACAGTTTCTCTCAACACCAGCTG	721
NC_018136	Severe fever with thrombocytopenia syndrome virus	HB29	L segment	ATGTTGACTTCATCACCAAGACCCTCAAAGCAAAAGAGGTAGAGGCCTATGCTGATCTTTGCGACAGTCACTACCTAAAG	801
NC_018136	Severe fever with thrombocytopenia syndrome virus	HB29	L segment	CCTGAGAAAACTATTCAGGAGCGGCTAGAGATCAATAGATGTGAGGCTATAGACAAAACTCAGGACCTACTAGCTGGCCT	881
NC_018136	Severe fever with thrombocytopenia syndrome virus	HB29	L segment	GCATGCGAGGAGCAACAAGCAAACATCATTGAATCGAGGGACAGTCAAACTCCCACCCTGGCTACCAAAGCCATCAAGTG	961
NC_018136	Severe fever with thrombocytopenia syndrome virus	HB29	L segment	AATCAATAGACATCAAGACCGACTCAGGCTTTGGTTCTTTGATGGATCATGGCGCATATGGTGAGCTGTGGGCAAAGTGC	1041
NC_018136	Severe fever with thrombocytopenia syndrome virus	HB29	L segment	CTTCTAGATGTCTCACTGGGCAATGTGGAGGGGGTAGTCAGTGACCCTGCAAAAGAGCTTGACATTGCTATCTCTGATGA	1121
NC_018136	Severe fever with thrombocytopenia syndrome virus	HB29	L segment	TCCAGAAAAAGATACCCCCAAAGAGGCAAAGATAACCTATAGGCGATTCAAGCCTGCCTTAAGTTCAAGTGCCCGTCAAG	1201
NC_018136	Severe fever with thrombocytopenia syndrome virus	HB29	L segment	AATTTTCTCTCCAAGGAGTGGAGGGGAAGAAATGGAAGAGAATGGCAGCAAACCAGAAGAAAGAGAAGGAGTCCCATGAG	1281
NC_018136	Severe fever with thrombocytopenia syndrome virus	HB29	L segment	ACATTGAGCCCTTTCTTGGATGTTGAAGACATTGGAGATTTCCTAACATTCAACAATCTTCTTGCTGATTCGAGGTATGG	1361
NC_018136	Severe fever with thrombocytopenia syndrome virus	HB29	L segment	AGATGAGTCCGTCCAAAGAGCTGTGTCAATCTTGTTGGAAAAGGCATCTGCCATGCAAGACACAGAGCTTACTCATGCCC	1441
NC_018136	Severe fever with thrombocytopenia syndrome virus	HB29	L segment	TCAATGACTCATTTAAGAGGAACCTAAGCAGTAATGTGGTCCAGTGGTCTCTTTGGGTCTCCTGCTTAGCACAGGAGCTA	1521
NC_018136	Severe fever with thrombocytopenia syndrome virus	HB29	L segment	GCTAGTGCCCTGAAGCAGCACTGCAGGGCTGGTGAGTTCATCATCAAGAAGCTGAAGTTCTGGCCTATCTATGTCATTAT	1601
NC_018136	Severe fever with thrombocytopenia syndrome virus	HB29	L segment	CAAGCCGACCAAATCATCATCCCATATCTTCTTCAGCTTGGGGATCCGCAAGGCTGACGTGACAAGGAGGCTAACTGGCA	1681
NC_018136	Severe fever with thrombocytopenia syndrome virus	HB29	L segment	GGGTCTTCTCTGACACCATTGATGCTGGGGAATGGGAGCTAACAGAGTTCAAAAGCCTAAAGACATGCAAGCTCACAAAT	1761
NC_018136	Severe fever with thrombocytopenia syndrome virus	HB29	L segment	CTTGTCAACCTGCCATGCACCATGCTGAACTCAATAGCTTTCTGGAGAGAGAAGTTGGGCGTGGCCCCATGGCTGGTTCG	1841
NC_018136	Severe fever with thrombocytopenia syndrome virus	HB29	L segment	AAAGCCTTGTTCAGAGCTCAGAGAGCAGGTGGGCCTGACCTTCCTGGTCAGTCTGGAGGACAAGTCCAAGACTGAGGAGA	1921
NC_018136	Severe fever with thrombocytopenia syndrome virus	HB29	L segment	TCATCACCTTGACAAGGTACACCCAGATGGAGGGCTTTGTCTCCCCCCCTATGCTGCCTAAGCCCCAAAAGATGCTAGGG	2001
NC_018136	Severe fever with thrombocytopenia syndrome virus	HB29	L segment	AAACTGGATGGACCTTTGAGAACTAAGCTACAGGTATACCTCCTCAGGAAACATCTGGATTGCATGGTGCGAATTGCTTC	2081
NC_018136	Severe fever with thrombocytopenia syndrome virus	HB29	L segment	TCAGCCATTCAACTTAATCCCTAGGGAGGGGAGGGTAGAGTGGGGAGGAACATTCCATGCCATCTCAGGCCGGTCCACAA	2161
NC_018136	Severe fever with thrombocytopenia syndrome virus	HB29	L segment	ACCTTGAGAATATGGTGAACAGCTGGTACATTGGGTACTACAAGAACAAAGAGGAGTCAACAGAGCTAAATGCCCTCGGA	2241
NC_018136	Severe fever with thrombocytopenia syndrome virus	HB29	L segment	CTCTGTCACAATACAAGAAGGAAGGGTCATGAACATTCTGAGCTACAGGCCAAGAGACACTGATATATCAGAGTCAGCTG	2321
NC_018136	Severe fever with thrombocytopenia syndrome virus	HB29	L segment	GAAATGTACAAGAAGATTGTGGAGATGGAAGAGGACAAGCCCAGTAGCCCTGAGTTTCTAGGGTGGGGAGACACAGACTC	2321
NC_018136	Severe fever with thrombocytopenia syndrome virus	HB29	L segment	CCCTAAGAAGCATGAATTCTCACGGAGCTTCCTCAGAGCTGCTTGCTCATCTCTGGAGAGAGAAATTGCTCAGCGGCATG	2401
NC_018136	Severe fever with thrombocytopenia syndrome virus	HB29	L segment	GAAGACAATGGAAGCAGAACCTTGAGGAGCGTGTCCTGAAAGAGATTGGGACCAAGAACATCCTGGACCTTGCATCCATG	2481
NC_018136	Severe fever with thrombocytopenia syndrome virus	HB29	L segment	AAAGCTACAAGCAACTTTTCCAAAGATTGGGAGCTCTACTCAGAAGTCCAGACCAAAGAGTACCATAGGTCCAAACTGCT	2561
NC_018136	Severe fever with thrombocytopenia syndrome virus	HB29	L segment	GGAGAAGATGGCCACATTGATTGAGAAGGGGGTTATGTGGTACATTGATGCTGTGGGCCAGGCATGGAAGGCAGTTCTGG	2641
NC_018136	Severe fever with thrombocytopenia syndrome virus	HB29	L segment	ATGACGGGTGCATGCGAATCTGTCTCTTCAAAAAGAATCAGCATGGTGGCCTCAGAGAGATCTACGTTATGGATGCTAAT	2721
NC_018136	Severe fever with thrombocytopenia syndrome virus	HB29	L segment	GCCCGGCTTGTGCAGTTTGGGGTCGAGACCATGGCCAGGTGTGTCTGTGAGCTAAGCCCACATGAGACTGTTGCCAACCC	2801
NC_018136	Severe fever with thrombocytopenia syndrome virus	HB29	L segment	TAGGCTCAAGAATTCTATCATAGAGAACCATGGGCTGAAGTCAGCCCGCAGTCTTGGCCCTGGCTCTATTAACATAAACT	2881
NC_018136	Severe fever with thrombocytopenia syndrome virus	HB29	L segment	CATCCAATGATGCCAAGAAGTGGAATCAGGGGCACTACACAACAAAGCTAGCTCTAGTTCTTTGTTGGTTCATGCCAGCC	2961
NC_018136	Severe fever with thrombocytopenia syndrome virus	HB29	L segment	AAATTCCACAGATTCATTTGGGCTGCCATTTCCATGTTTCGGAGAAAAAAGATGATGGTGGACCTAAGGTTTTTGGCTCA	3041
NC_018136	Severe fever with thrombocytopenia syndrome virus	HB29	L segment	CCTCAGTACTAAATCTGAGTCTAGGTCATCTGATCCGTTCAGGGAAGCAATGACAGACGCCTTCCATGGTAATAGGGAAG	3121
NC_018136	Severe fever with thrombocytopenia syndrome virus	HB29	L segment	TTTCATGGATGGACAAAGGGCGAACTTACATAAAGACAGAGACAGGAATGATGCAGGGCATACTGCACTTTACATCTAGC	3201
NC_018136	Severe fever with thrombocytopenia syndrome virus	HB29	L segment	CTCCTCCACTCTTGTGTTCAGAGCTTCTACAAGTCCTATTTCGTCTCGAAGCTCAAGGAGGGCTACATGGGGGAAAGCAT	3281
NC_018136	Severe fever with thrombocytopenia syndrome virus	HB29	L segment	CAGTGGGGTGGTGGATGTCATAGAAGGCTCTGACGACTCAGCGATCATGATCAGCATACGCCCCAAGTCAGACATGGATG	3361
NC_018136	Severe fever with thrombocytopenia syndrome virus	HB29	L segment	AAGTCCGATCAAGGTTCTTTGTTGCTAACTTGCTCCACTCTGTCAAGTTCTTGAACCCTTTGTTTGGGATTTATTCTTCA	3441
NC_018136	Severe fever with thrombocytopenia syndrome virus	HB29	L segment	GAGAAATCAACAGTGAACACAGTGTATTGTGTCGAGTATAACTCTGAATTCCATTTCCACAGGCACTTGGTTAGACCCAC	3521
NC_018136	Severe fever with thrombocytopenia syndrome virus	HB29	L segment	ACTGAGATGGATAGCAGCGTCTCACCAAATCTCAGAGACAGAAGCCCTTGCAAGCAGGCAAGAAGATTACTCCAACCTTC	3601
NC_018136	Severe fever with thrombocytopenia syndrome virus	HB29	L segment	TAACGCAGTGCTTGGAAGGAGGGGCCTCATTCTCTCTTACCTACCTCATACAGTGCGCTCAGCTCCTGCACCACTACATG	3681
NC_018136	Severe fever with thrombocytopenia syndrome virus	HB29	L segment	CTTCTAGGACTATGCTTACATCCCTTATTTGGAACCTTCATGGGGATGTTGATATCAGACCCAGATCCAGCCCTAGGGTT	3761
NC_018136	Severe fever with thrombocytopenia syndrome virus	HB29	L segment	CTTCCTCATGGACAACCCTGCATTCGCAGGGGGTGCAGGATTTAGATTCAATCTGTGGAGAGCCTGCAAGACTACAGACC	3841
NC_018136	Severe fever with thrombocytopenia syndrome virus	HB29	L segment	TTGGACGGAAGTATGCTTATTATTTTAATGAGATACAGGGTAAAACAAAGGGAGATGAGGACTACAGAGCTCTGGATGCC	3921
NC_018136	Severe fever with thrombocytopenia syndrome virus	HB29	L segment	ACATCGGGAGGAACTCTCAGCCACTCTGTTATGGTGTATTGGGGGGACAGGAAGAAGTATCAGGCTTTGTTGAACAGGAT	4001
NC_018136	Severe fever with thrombocytopenia syndrome virus	HB29	L segment	GGGCCTTCCTGAGGACTGGGTAGAGCAGATAGATGAGAATCCTGGAGTCCTTTACAGGAGAGCTGCCAACAAGAAGGAAC	4081
NC_018136	Severe fever with thrombocytopenia syndrome virus	HB29	L segment	TACTCTTAAAACTGGCAGAGAAGGTTCATTCTCCTGGTGTAACTAGCAGCCTGAGTAAGGGGCATGTGGTGCCTCGGGTG	4161
NC_018136	Severe fever with thrombocytopenia syndrome virus	HB29	L segment	GTGGCAGCAGGAGTATACCTTCTCTCACGCCACTGCTTTCGCTTTAGCTCAAGCATTCATGGCAGGGGCTCAGCACAGAA	4241
NC_018136	Severe fever with thrombocytopenia syndrome virus	HB29	L segment	GGCTAGCCTTATAAAACTGCTAATGATGTCTTCTGTTTCTGCCATGAAGCACGGGGGCTCACTAAACCCTAATCAGGAGC	4321
NC_018136	Severe fever with thrombocytopenia syndrome virus	HB29	L segment	GAATGCTCTTCCCTCAGGCTCAAGAGTATGACAGAGTATGCACATTGCTTGAGGAAGTTGAACACCTAACAGGGAAATTT	4401
NC_018136	Severe fever with thrombocytopenia syndrome virus	HB29	L segment	GTTGTTAGGGAGAGAAACATTGTCAGGAGCCGCATAGACTTGTTCCAAGAACCAGTGGACTTGCGGTGCAAGGCAGAGGA	4481
NC_018136	Severe fever with thrombocytopenia syndrome virus	HB29	L segment	TCTGGTGTCAGAGGTGTGGTTTGGCCTGAAAAGGACTAAGCTTGGACCCCGTCTCCTCAAGGAAGAGTGGGACAAACTTA	4561
NC_018136	Severe fever with thrombocytopenia syndrome virus	HB29	L segment	GGGCTTCATTTGCATGGCTGAGCACAGACCCATCTGAAACACTGAGGGATGGTCCTTTTCTTAGCCATGTGCAGTTTAGG	4641
NC_018136	Severe fever with thrombocytopenia syndrome virus	HB29	L segment	AACTTCATAGCCCACGTTGATGCCAAATCAAGATCAGTCAGGCTCCTGGGTGCCCCCGTGAAGAAGTCAGGTGGGGTCAC	4721
NC_018136	Severe fever with thrombocytopenia syndrome virus	HB29	L segment	CACCATAAGCCAAGTAGTTAGAATGAACTTCTTCCCTGGTTTTAGCCTAGAAGCTGAGAAGAGCTTAGATAATCAGGAAA	4801
NC_018136	Severe fever with thrombocytopenia syndrome virus	HB29	L segment	GACTTGAGAGCATCTCCATCCTCAAGCATGTCTTGTTCATGGTCTTGAATGGCCCATACACTGAGGAGTACAAGCTGGAG	4881
NC_018136	Severe fever with thrombocytopenia syndrome virus	HB29	L segment	ATGATCATAGAGGCCTTCTCTACTCTTGTGATACCACAGCCATCAGAGGTCATCAGGAAATCTAGGACCATGACCTTATG	4961
NC_018136	Severe fever with thrombocytopenia syndrome virus	HB29	L segment	CCTCTTATCGAATTACTTGTCTAGTAAGGGTGGGTCCATTCTAGACCAGATTGAGAGGGCACAGTCAGGAACTCTAGGAG	5041
NC_018136	Severe fever with thrombocytopenia syndrome virus	HB29	L segment	GCTTTAGCAAGCCCCAGAAGACATTCATTAGGCCAGGAGGTGGTGTTGGCTATAAGGGAAAAGGTGTGTGGACTGGGGTG	5121
NC_018136	Severe fever with thrombocytopenia syndrome virus	HB29	L segment	ATGGAGGACACCCATGTTCAAATTCTGATAGATGGAGATGGGACTAGTAACTGGCTTGAGGAGATCAGGCTCAGTAGTGA	5201
NC_018136	Severe fever with thrombocytopenia syndrome virus	HB29	L segment	TGCCAGGCTTTATGATGTCATTGAATCCATCCGAAGGTTATGTGATGACCTTGGGATCAACAACAGGGTGGCATCTGCAT	5281
NC_018136	Severe fever with thrombocytopenia syndrome virus	HB29	L segment	ATAGAGGTCATTGCATGGTTAGGCTGAGTGGATTCAAGATCAAGCCAGCATCAAGGACTGACGGGTGTCCAGTCAGGATC	5361
NC_018136	Severe fever with thrombocytopenia syndrome virus	HB29	L segment	ATGGAAAGGGGCTTCAGGATTAGGGAACTTCAAAATCCGGATGAGGTCAAGATGAGAGTGAGGGGCGACATCCTCAACCT	5441
NC_018136	Severe fever with thrombocytopenia syndrome virus	HB29	L segment	CAGCATACCTCTGGAGTAATCGAGACCTCTTCTCCTTTGGGAAGAAGGAACCATCCTGCAGCTGGATCTGCTTAAAAACT	5601
NC_018136	Severe fever with thrombocytopenia syndrome virus	HB29	L segment	CTTGACAATTGGGCCTGGTCACATGCCTCAGTTCTCCTGGCAAATGATAGGAAGACCCAAGGCATTGACAATAGAGCTAT	5681
NC_018136	Severe fever with thrombocytopenia syndrome virus	HB29	L segment	GGGGAACATTTTCAGGGACTGTCTTGAAGGTTCTCTTAGAAAGCAAGGGCTGATGAGGTCAAAGCTCACAGAGATGGTGG	5761
NC_018136	Severe fever with thrombocytopenia syndrome virus	HB29	L segment	AGAAGAATGTAGTTCCTTTAACAACTCAAGAGCTCGTCGACATCCTGGAGGAGGACATTGACTTTTCAGATGTCATAGCT	5841
NC_018136	Severe fever with thrombocytopenia syndrome virus	HB29	L segment	GTGGAGCTCTCAGAGGGGTCGCTTGACATTGAATCCATCTTTGATGGGGCACCTATCTTGTGGTCTGCTGAGGTGGAAGA	5921
NC_018136	Severe fever with thrombocytopenia syndrome virus	HB29	L segment	GTTTGGAGAAGGAGTGGTGGCTGTGAGCTATTCCAGTAAGTACTATCATCTAACCCTGATGGACCAAGCTGCCATCACAA	6001
NC_018136	Severe fever with thrombocytopenia syndrome virus	HB29	L segment	TGTGTGCGATCATGGGTAAGGAAGGCTGTAGAGGGCTTCTTACCGAGAAGAGATGCATGGCAGCCATACGAGAGCAGGTA	6081
NC_018136	Severe fever with thrombocytopenia syndrome virus	HB29	L segment	CGGCCATTCCTCATATTCCTGCAAATACCTGAGGACAGCATTTCTTGGGTGTCTGATCAGTTCTGCGACTCCAGGGGCCT	6161
NC_018136	Severe fever with thrombocytopenia syndrome virus	HB29	L segment	TGATGAAGAGAGCACCATTATGTGGGGTTAACTTTGAAACACGGTTGGAACGCAGTTGATGTGTCTGTGGGTGGCTAGGG	6241
NC_018136	Severe fever with thrombocytopenia syndrome virus	HB29	L segment	AACGCAGTTGATGTGTCTGTGGGTGGCTAGGGAGTGTTGGTTTTAGAAGGATTTCCTTAAGATCTGGGCGGTCTTTGTGT	6289
HM745931	Severe fever with thrombocytopenia syndrome virus	HB29	M segment	ACACAGAGACGGCCAACAATGATGAAAGTCATCTGGTTCTCCTCTCTGATCTGCTTAGTCATTCAATGCAGTGGGGATTC	1
HM745931	Severe fever with thrombocytopenia syndrome virus	HB29	M segment	GGGCCCAATCATCTGCGCAGGACCCATCCACTCAAACAAGAGTGCTGGCATACCCCACCTGCTTGGTTACTCTGAGAAGA	81
HM745931	Severe fever with thrombocytopenia syndrome virus	HB29	M segment	TTTGTCAGATAGATCGGCTGATACATGTTTCGTCATGGCTCAGGAACCACTCGCAATTTCAAGGCTACGTTGGGCAGCGA	161
HM745931	Severe fever with thrombocytopenia syndrome virus	HB29	M segment	GGTGGACGCTCTCAGGTTAGCTACTACCCAGCTGAGAATTCTTACTCGAGGTGGAGTGGACTTCTAAGCCCCTGTGATGC	241
HM745931	Severe fever with thrombocytopenia syndrome virus	HB29	M segment	TGATTGGCTTGGGATGCTTGTCGTGAAGAAGGCTAAGGAGTCTGATATGATAGTTCCTGGGCCTTCATACAAGGGGAAAG	321
HM745931	Severe fever with thrombocytopenia syndrome virus	HB29	M segment	TCTTTTTTGAACGGCCAACTTTTGATGGATACGTAGGCTGGGGCTGTGGCAGTGGGAAGTCTAGGACTGAGTCAGGAGAG	401
HM745931	Severe fever with thrombocytopenia syndrome virus	HB29	M segment	CTCTGCAGTTCAGACTCAGGGACAAGTTCTGGTCTTCTGCCCTCGGATAGGGTTCTCTGGATAGGTGATGTTGCTTGTCA	481
HM745931	Severe fever with thrombocytopenia syndrome virus	HB29	M segment	GCCTATGACACCCATCCCTGAGGAGACATTTCTGGAGCTGAAGAGTTTTAGCCAAAGTGAATTCCCAGACATATGTAAAA	561
HM745931	Severe fever with thrombocytopenia syndrome virus	HB29	M segment	TTGATGGCATTGTGTTCAACCAGTGTGAGGGTGAGAGTCTACCCCAGCCCTTTGATGTTGCATGGATGGATGTTGGCCAC	641
HM745931	Severe fever with thrombocytopenia syndrome virus	HB29	M segment	TCTCATAAGATCATCATGAGGGAGCACAAGACCAAATGGGTACAAGAGAGCTCATCCAAGGATTTTGTGTGCTACAAGGA	721
HM745931	Severe fever with thrombocytopenia syndrome virus	HB29	M segment	AGGGACTGGACCTTGTTCTGAATCAGAAGAAAAGGCTTGTAAGACCAGTGGATCATGCAGAGGGGACATGCAGTTTTGCA	801
HM745931	Severe fever with thrombocytopenia syndrome virus	HB29	M segment	AGGTGGCAGGTTGCGAACATGGAGAGGAGGCATCTGAGGCCAAGTGTAGATGCTCACTTGTGCACAAGCCTGGGGAAGTC	881
HM745931	Severe fever with thrombocytopenia syndrome virus	HB29	M segment	GTTGTGTCATATGGAGGGACGCGTGTCAGACCAAAGTGCTACGGTTTCTCCAGAATGATGGCAACACTGGAGGTGAACCC	961
HM745931	Severe fever with thrombocytopenia syndrome virus	HB29	M segment	ACCAGAGCAAAGGATTGGTCAATGCACTGGCTGCCATCTAGAATGCATAAATGGGGGTGTGAGGCTAATCACTCTAACCA	1041
HM745931	Severe fever with thrombocytopenia syndrome virus	HB29	M segment	GTGAGCTCAGGTCAGCTACTGTCTGTGCTTCCCACTTTTGCAGTTCTGCCTCAAGTGGTAAGAAAAGCACGGAGATTCAT	1121
HM745931	Severe fever with thrombocytopenia syndrome virus	HB29	M segment	TTCCACTCAGGATCATTGGTTGGGAAAACAGCTATCCATGTCAAAGGGGCATTGGTAGATGGAACTGAATTCACATTTGA	1201
HM745931	Severe fever with thrombocytopenia syndrome virus	HB29	M segment	GGGTAGTTGCATGTTCCCAGATGGATGTGATGCAGTGGACTGCACATTCTGTCGTGAGTTTCTAAAAAATCCTCAGTGCT	1281
HM745931	Severe fever with thrombocytopenia syndrome virus	HB29	M segment	ACCCTGCAAAGAAGTGGCTGTTCATCATTATTGTCATCCTCCTTGGATATGCAGGCCTCATGTTACTCACCAATGTCCTT	1361
HM745931	Severe fever with thrombocytopenia syndrome virus	HB29	M segment	AAGGCAATTGGGGTCTGGGGATCATGGGTAATAGCTCCAGTGAAGCTAATGTTTGCCATCATAAAGAAACTAATGAGAAC	1441
HM745931	Severe fever with thrombocytopenia syndrome virus	HB29	M segment	TGTGAGCTGCTTGGTGGGGAAATTGATGGATAGGGGAAGGCAAGTGATCCATGAGGAAATAGGGGAGAATGGGGAGGGCA	1521
HM745931	Severe fever with thrombocytopenia syndrome virus	HB29	M segment	ACCAAGATGATGTTAGGATTGAGATGGCAAGACCCAGAAGGGTAAGGCATTGGATGTACTCACCTGTCATCCTGACCATT	1601
HM745931	Severe fever with thrombocytopenia syndrome virus	HB29	M segment	CTAGCAATAGGGCTTGCAGAGGGCTGTGATGAGATGGTCCATGCTGATTCTAAACTTGTTTCATGCAGACAAGGGAGCGG	1681
HM745931	Severe fever with thrombocytopenia syndrome virus	HB29	M segment	AAACATGAAGGAATGCATAACAACTGGGAGGGCGCTTCTTCCTGCGGTGAACCCAGGACAAGAGGCATGTCTGCACTTCA	1761
HM745931	Severe fever with thrombocytopenia syndrome virus	HB29	M segment	CAGCACCTGGGAGTCCGGACTCAAAATGTCTCAAAATTAAGGTTAAGAGGATCAACCTAAAATGTAAGAAGTCATCATCA	1841
HM745931	Severe fever with thrombocytopenia syndrome virus	HB29	M segment	TATTTTGTTCCTGATGCCCGGTCCAGGTGTACATCAGTGAGGAGATGTCGTTGGGCGGGAGACTGCCAGTCTGGGTGCCC	1921
HM745931	Severe fever with thrombocytopenia syndrome virus	HB29	M segment	CCCTCATTTCACATCCAACTCCTTTTCTGATGATTGGGCAGGTAAGATGGACAGGGCTGGTCTTGGATTCAGTGGCTGCT	2001
HM745931	Severe fever with thrombocytopenia syndrome virus	HB29	M segment	CTGATGGATGTGGAGGAGCAGCCTGCGGCTGCTTTAATGCGGCCCCTTCATGCATCTTCTGGAGGAAATGGGTGGAGAAT	2081
HM745931	Severe fever with thrombocytopenia syndrome virus	HB29	M segment	CCACATGGGATCATCTGGAAAGTGTCTCCATGCGCCGCATGGGTCCCATCAGCAGTTATAGAGCTAACAATGCCCTCAGG	2161
HM745931	Severe fever with thrombocytopenia syndrome virus	HB29	M segment	TGAGGTGAGGACATTCCACCCCATGAGCGGCATCCCCACACAGGTCTTCAAGGGTGTGAGTGTAACTTACTTGGGCTCAG	2241
HM745931	Severe fever with thrombocytopenia syndrome virus	HB29	M segment	ATATGGAGGTGTCTGGCTTGACTGACCTGTGTGAGATAGAAGAGCTCAAGTCCAAAAAGCTGGCATTAGCTCCCTGCAAC	2321
HM745931	Severe fever with thrombocytopenia syndrome virus	HB29	M segment	CAGGCTGGCATGGGGGTTGTAGGCAAGGTTGGAGAGATACAGTGCAGTAGCGAGGAGAGTGCCCGTACCATAAAAAAAGA	2401
HM745931	Severe fever with thrombocytopenia syndrome virus	HB29	M segment	TGGGTGCATATGGAACGCAGACCTCGTGGGTATAGAGCTACGAGTGGATGACGCTGTGTGCTACTCTAAGATTACTAGTG	2481
HM745931	Severe fever with thrombocytopenia syndrome virus	HB29	M segment	TGGAGGCAGTTGCAAACTACTCTGCCATACCCACCACTATTGGGGGGCTGAGGTTTGAGAGAAGCCATGACAGCCAGGGT	2561
HM745931	Severe fever with thrombocytopenia syndrome virus	HB29	M segment	AAAATATCTGGTAGCCCCCTGGACATCACAGCTATAAGAGGATCCTTTTCTGTTAATTATAGAGGCCTTCGATTAAGTCT	2641
HM745931	Severe fever with thrombocytopenia syndrome virus	HB29	M segment	CTCAGAAATTACTGCTACTTGCACAGGGGAGGTGACAAATGTGAGTGGGTGCTATTCCTGCATGACAGGTGCCAAAGTCT	2721
HM745931	Severe fever with thrombocytopenia syndrome virus	HB29	M segment	CCATCAAATTGCATAGCAGCAAAAATAGCACTGCCCATGTTAGATGCAAAGGGGATGAGACTGCATTCAGTGTCTTGGAG	2801
HM745931	Severe fever with thrombocytopenia syndrome virus	HB29	M segment	GGAGTCCATAGCTACATTGTCCGCCTCAGCTTTGACCATGCAGTAGTCGATGAGCAATGCCAGCTGAACTGTGGGGGACA	2881
HM745931	Severe fever with thrombocytopenia syndrome virus	HB29	M segment	TGAGAGTCAAGTGACTCTTAAAGGCAACCTCATCTTCCTGGATGTCCCAAAATTTGTGGATGGCAGCTACATGCAGACAT	2961
HM745931	Severe fever with thrombocytopenia syndrome virus	HB29	M segment	ATCACAGTACTGTGCCAACAGGGGCAAATATCCCAAGCCCTACAGATTGGCTGAATGCCTTGTTTGGCAATGGGCTGAGT	3041
HM745931	Severe fever with thrombocytopenia syndrome virus	HB29	M segment	AGGTGGATCCTGGGGGTGATAGGGGTTCTACTGGGGGGATTGGCTCTCTTTTTCTTGATCATGTTTTTGCTCAAGCTGGG	3121
HM745931	Severe fever with thrombocytopenia syndrome virus	HB29	M segment	AACAAAACAGGTATTTCGATCGAGGACGAAGCTGGCTTAGATGGGCAAATTTCTGGTCTAGTGACCCTCTGGGAGCAGTG	3201
HM745931	Severe fever with thrombocytopenia syndrome virus	HB29	M segment	CACAGTGTGTTTGTTTCGTGGTCCTGGCTCACATTCTTAGAATATGGAGGTTCTATTGAAGTGTTGGCCGGTCTTTGTGT	3299
HM745932	Severe fever with thrombocytopenia syndrome virus	HB29	S segment	ACACAAAGACCCCCAAAAAAGGAAAGACGCAAAGGAGTGATCATGTCGGAGTGGTCCAGGATTGCAGTGGAGTTTGGTGA	1
HM745932	Severe fever with thrombocytopenia syndrome virus	HB29	S segment	GCAGCAGCTCAATTTGACTGAGCTTGAGGACTTCGCGAGAGAGCTGGCCTATGAAGGCCTTGACCCTGCTTTGATCATCA	81
HM745932	Severe fever with thrombocytopenia syndrome virus	HB29	S segment	AGAAGCTGAAGGAGACAGGTGGAGATGATTGGGTGAAGGATACAAAGTTCATCATTGTCTTTGCCCTGACTCGAGGCAAT	161
HM745932	Severe fever with thrombocytopenia syndrome virus	HB29	S segment	AAGATCGTCAAGGCATCAGGGAAAATGTCAAACTCAGGGTCCAAGAGGTTGATGGCACTCCAAGAGAAATATGGACTGGT	241
HM745932	Severe fever with thrombocytopenia syndrome virus	HB29	S segment	TGAGAGGGCAGAGACCAGGCTCTCAATCACTCCAGTGAGGGTTGCGCAGAGCCTTCCCACTTGGACATGTGCTGCTGCAG	321
HM745932	Severe fever with thrombocytopenia syndrome virus	HB29	S segment	CAGCTCTAAAGGAGTATCTCCCAGTAGGGCCAGCCGTCATGAACCTGAAGGTTGAGAATTATCCCCCTGAGATGATGTGC	401
HM745932	Severe fever with thrombocytopenia syndrome virus	HB29	S segment	ATGGCCTTTGGATCCCTGATTCCAACTGCGGGGGTATCTGAAGCCACAACCAAGACCCTGATGGAGGCCTACTCTCTGTG	481
HM745932	Severe fever with thrombocytopenia syndrome virus	HB29	S segment	GCAAGATGCCTTCACCAAGACTATCAATGTAAAGATGCGCGGAGCCAGCAAGACAGAAGTTTACAACTCCTTCAGGGACC	561
HM745932	Severe fever with thrombocytopenia syndrome virus	HB29	S segment	CTGTCTTCTTTCCCAATGATGTTCGGGTAAAGTGGCTGAAGGCCAAGGGGATCCTTGGCCCAGATGGGGTCCCCAGCAGA	662
HM745932	Severe fever with thrombocytopenia syndrome virus	HB29	S segment	TACAGAAACCTGTAAGCAGCAATTTGACATATCCAATTAGGCTAAAATTCATGATCCAATTCGACAAAATTAGACCTCCT	766
HM745932	Severe fever with thrombocytopenia syndrome virus	HB29	S segment	TCGGGAGGTCACCAATGGCTGGCCAATCTCTTCCCCAGATGGTGTTCAGGGCTGCAGTTCTCAGCTCTTCATCAAACCTG	846
HM745932	Severe fever with thrombocytopenia syndrome virus	HB29	S segment	ATGAGGTTGTGGAAAGGGCACCTATTTAAATAGTGTGCCATCAGATGTGGGTAACCATGAAGGACTCCAGGCTCATCATC	926
HM745932	Severe fever with thrombocytopenia syndrome virus	HB29	S segment	CTCATCCAAGACACTGTAAGAGCCATCTGTCTTCTTTTTGCGGACAGGAATAAAGAAGTCCCAACAGTCCAATAGAGGCT	1006
HM745932	Severe fever with thrombocytopenia syndrome virus	HB29	S segment	TACGCAATGAGGGAGAAGTGAATAAGTGGTGGTTCAAGCTCAGGCCTCTTAGCCTTGCAAGTGACTCTATCTGGAGGAGG	1086
HM745932	Severe fever with thrombocytopenia syndrome virus	HB29	S segment	GCCACATCCAGAATTGGGGATAGTCCAGTTATTAGGATCTCAGGTAACCCAAGTCTAAGCCTCCGCTTCTCAATGGCTTC	1166
HM745932	Severe fever with thrombocytopenia syndrome virus	HB29	S segment	AAGAGAATCTAATATCATGTCCCCTTCAAAAAGGTACTTCTGGCCTTTTGTAATCCTGTGGAAGAGGCCCCGCCAGTTCT	1246
HM745932	Severe fever with thrombocytopenia syndrome virus	HB29	S segment	CTCTTCCGGTTTCCATTGCCCAGCTGTTCTTGATGGAGAAGAACATGTGAGCTGCCTGTAGGAACCATACAGATGGTTTT	1326
HM745932	Severe fever with thrombocytopenia syndrome virus	HB29	S segment	CCACTAGGCCACCTGAGAGCACTCAGCTCTCTCTGGGAGTAGCACCTCATGTCCTTGTAGTACATGTCCAACAACTGCTC	1406
HM745932	Severe fever with thrombocytopenia syndrome virus	HB29	S segment	AAGTCCGGGCTCAAGCTGGTGAAGAGGATTTTTTGGGTTGCCAAATAACCAAACAGTGTTGGTCATCTTACCCATCCTCT	1486
HM745932	Severe fever with thrombocytopenia syndrome virus	HB29	S segment	TGACCATTGACAGAGTCAACACACTACAAGAGCACTCAACGAGGTCTCTCCTGAGAGTGGGGTACTCTCCTAGAGATGGC	1566
HM745932	Severe fever with thrombocytopenia syndrome virus	HB29	S segment	CATTCATTGCTACAGATTTGAGGTCAACGTTGGAGCATTTGCTCAGCGACATGGTTTCCAAATGAAGGGGGTCTTTGTGT	1665
